# Supplementary material for: RNA-seq and Tn-seq reveal fitness determinants of vancomycin-resistant Enterococcus faecium during growth in human serum
Source: BMC Genomics. 2017 Nov 21;18:893. doi: 10.1186/s12864-017-4299-9 (PMC5699109; doi:10.1186/s12864-017-4299-9)
Supplement: Supplementary file 1 — Genome sequence information for E. faecium E745. (XLSX 10 kb) [file 12864_2017_4299_MOESM1_ESM.xlsx]

## Sheet: Supplementary Table 1
Additional file 1: Genome sequencing information of E. faecium E745
Plasmid name	Size (bp)	Sequence coverage*	Accession numbers
Chromosome	2765010	85.74	CP014529
pE745-1	223688	99.69	CP014530
pE745-2	32423	340.23	CP014531
pE745-3	9310	396.93	CP014532
pE745-4	17254	81.08	CP014533
pE745-5	55167	166.16	CP014534
pE745-6	65558	176.04	CP014535
* Sequence coverage of chromosomal and plasmid sequences was determined with SAMtools (version 0.1.18) using short read alignments to the assembly, which were generated using BWA (version 0.7.9a).
