# Supplementary material for: RNA-seq and Tn-seq reveal fitness determinants of vancomycin-resistant Enterococcus faecium during growth in human serum
Source: BMC Genomics. 2017 Nov 21;18:893. doi: 10.1186/s12864-017-4299-9 (PMC5699109; doi:10.1186/s12864-017-4299-9)
Supplement: Supplementary file 3 — Operons identified by RNA-seq in E. faecium E745. (XLSX 40 kb) [file 12864_2017_4299_MOESM3_ESM.xlsx]

## Sheet: Supplementary Table 2
Additional file 3. Operons identified by RNA-seq in E. faecium E745
Start	Stop	Strand	Number of Genes	Genes
2826	8679	+	4	EfmE745_00003, recF, gyrB, gyrA
8915	10038	+	3	rpsF, ssb_1, rpsR
10181	12612	+	2	nrnA_1, rplI
23864	24674	+	2	EfmE745_00020, EfmE745_00021
30527	30977	+	2	EfmE745_00026, EfmE745_00027
31802	33282	-	2	yvdM_1, lacR_1
33519	38592	+	4	lacG_1, lacF_1, lacE_1, ganB
39083	41630	-	2	guaA_1, coaA
43896	46324	+	3	pdp, deoC2, cdd
47684	54159	+	6	mglA, EfmE745_00045, EfmE745_00046, deoB, punA, deoD
57031	60179	+	3	rpsL, rpsG, fus
61944	69536	+	17	rpsJ, rplC, rplD, rplW, rplB, rpsS, rplV, rpsC, rplP, rpmC, rpsQ, rplN, rplX, rplE, rpsZ, rpsH, rplF
69697	73256	+	6	rplR, rpsE, rpmD, rplO, secY, adk
73447	76040	+	6	infA, rpmJ, rpsM, rpsK, rpoA, rplQ
76312	78783	+	3	ecfA1, ecfA2, ecfT
85086	85969	-	2	EfmE745_00095, EfmE745_00096
86072	87708	+	2	EfmE745_00097, EfmE745_00098
93409	96495	+	2	recG, plsX
98747	104406	+	5	oppD_1, oppF_1, gsiC, oppC, appA
104754	110869	+	4	rnc, smc_1, yidA_1, ftsY
114012	117642	+	4	feuB_1, hmuU, fhuC, yclQ
121216	122481	+	2	EfmE745_00126, EfmE745_00127
128759	132444	+	5	lrgA, yohK, EfmE745_00135, EfmE745_00136, fabG_1
134978	137267	+	3	nirC, EfmE745_00142, EfmE745_00143
137675	144200	+	5	EfmE745_00144, EfmE745_00145, mutS_1, mutL, maf
147902	150659	+	4	ruvA, ruvB, dhaS, yfkJ
156564	159139	-	3	artM_1, glnP_1, EfmE745_00163
159949	162033	+	3	cobB, maa, nadR
173508	174932	+	2	rsuA, yfnB_1
176159	178679	+	4	EfmE745_00182, EfmE745_00183, ydjZ, EfmE745_00185
179003	180827	+	2	EfmE745_00186, EfmE745_00187
183017	185598	+	2	ddl_1, murF
187561	189421	+	3	acpS, alr, ndoA
197235	197764	+	2	EfmE745_00199, EfmE745_00200
198995	202397	-	4	opuCD, opuCC, opuCB, opuCA_1
204240	206879	+	2	yoaB, EfmE745_00209
207962	209584	+	2	tgt, EfmE745_00212
215741	220859	+	5	rhaB, rhaA, rhaD, rhaM, fucO
221844	225182	+	5	kdgA, kdgK, kduI1, hdhA, gno
225431	229504	-	4	fni, thrB_1, thrB_2, galK_1
229826	231469	+	2	EfmE745_00232, corA_1
232423	233631	+	3	infC, rpmI, rplT
235268	238061	+	2	apc1, EfmE745_00241
239194	240727	-	3	EfmE745_00243, ybgC, nnrD
246208	247025	+	2	ytpP, EfmE745_00253
250588	251750	-	2	EfmE745_00257, EfmE745_00258
253259	255108	+	2	EfmE745_00260, melR
255205	258629	+	2	rafA_1, ymfD_1
260531	261708	+	2	EfmE745_00265, EfmE745_00266
261897	262531	+	2	EfmE745_00267, EfmE745_00268
265086	265668	+	2	EfmE745_00271, EfmE745_00272
270275	273544	+	3	EfmE745_00276, EfmE745_00277, pinR
275124	276370	+	2	EfmE745_00280, EfmE745_00281
276603	279683	+	2	EfmE745_00282, nifA_1
279755	284258	+	6	sorB_1, agaC_1, manZ_1, EfmE745_00287, EfmE745_00288, gmuE_1
284821	286813	+	3	EfmE745_00291, EfmE745_00292, EfmE745_00293
290396	292719	+	3	licR_1, cmtB_1, ulaB_1
293789	295503	+	3	hosA, paiA, EfmE745_00303
295703	296315	+	2	EfmE745_00304, EfmE745_00305
299945	302164	+	2	malL_1, EfmE745_00309
302265	304063	+	2	EfmE745_00310, hchA
304406	307151	+	2	npr_1, EfmE745_00313
307287	311337	+	3	glpK, glpO, glpF
314859	315447	-	2	EfmE745_00319, csoR
315617	319805	+	4	moeZ, cdr_1, helD_1, EfmE745_00324
323340	325353	+	3	dhaM, dhaK, dhaL
327184	329427	-	2	EfmE745_00334, ecsA_1
338754	340122	+	2	nhaC_1, nhaC_2
340403	345396	-	4	ccpA_1, mro_1, pgmB, malP
353143	354570	+	2	EfmE745_00354, yjaB
357128	359262	+	2	emrB, EfmE745_00360
360224	361229	-	2	EfmE745_00362, pad1
365836	367550	+	2	hssR, phoR_1
369711	371475	+	3	EfmE745_00371, EfmE745_00372, EfmE745_00373
373200	376139	+	3	EfmE745_00376, bceA_1, bceB_1
380009	382722	-	3	bglF_1, rbsD, rbsK
382830	384523	-	2	degA_2, yecD_1
384709	388131	+	2	EfmE745_00386, EfmE745_00387
393301	396065	-	4	agrA_1, EfmE745_00392, EfmE745_00393, agrB
401061	401841	+	2	spxA_1, spxA_2
408853	410928	-	2	metB, cysM
412405	421379	+	9	lysA, dapF, dapA, dapB, dapH, asd, yclM, yxeP, patA_1
423161	424011	+	2	EfmE745_00419, EfmE745_00420
425068	426807	-	2	EfmE745_00422, dinB_1
426963	430657	-	3	galK_2, galM, lacS
431828	432672	+	2	ywrO, EfmE745_00429
435345	437878	+	3	znuC_1, mntB_1, ssaB_1
438019	439941	+	2	EfmE745_00435, queG
442810	445370	-	2	thiO, qacA
445591	449069	+	5	EfmE745_00441, argR_1, algC, EfmE745_00444, ohrB_1
449224	451203	+	2	merA, yecD_2
452699	453261	+	2	EfmE745_00449, EfmE745_00450
454091	454662	+	2	EfmE745_00452, mazF
458118	462389	+	5	araN_1, lacF_2, araQ_1, EfmE745_00460, ybjG
462687	470198	+	4	EfmE745_00462, EfmE745_00463, EfmE745_00464, EfmE745_00465
471349	475434	+	4	graR, graS, glcU_1, yhdG
477745	479873	+	4	nudF, EfmE745_00474, mtnN, yecD_3
486000	487929	+	2	EfmE745_00479, prs2
493800	496353	+	2	arcD, vioD
498544	500926	+	2	EfmE745_00490, topB_1
506511	508400	+	3	rodA, mgsR, gcvH
508786	511380	+	3	metN2, metP_1, metQ_1
511577	516734	+	5	EfmE745_00504, sufB_1, csd, nifU, sufB_2
516829	518744	-	2	Int-Tn_1, EfmE745_00510
518976	521346	+	2	EfmE745_00511, EfmE745_00512
521886	522866	+	3	EfmE745_00514, EfmE745_00515, EfmE745_00516
524255	530247	+	3	EfmE745_00518, EfmE745_00519, hsdR
534532	537666	+	3	EfmE745_00523, macB_2, EfmE745_00525
539251	540667	+	2	EfmE745_00527, EfmE745_00528
540891	545861	+	4	EfmE745_00529, EfmE745_00530, EfmE745_00531, EfmE745_00532
548673	549780	+	2	EfmE745_00536, EfmE745_00537
550090	552927	+	3	licT_1, EfmE745_00539, bglF_2
555341	556000	+	2	manP_1, EfmE745_00544
556677	558409	+	3	yvdD, EfmE745_00546, EfmE745_00547
558638	559322	-	2	EfmE745_00548, EfmE745_00549
559696	562096	+	2	rbsR, gmuD_1
567894	571300	+	2	mgtA, EfmE745_00558
571947	575812	+	4	metN, metP_2, metQ_2, abgB
583898	585994	+	2	yheS_2, pspB_1
586205	590161	+	3	EfmE745_00575, murQ, EfmE745_00577
592488	594163	-	2	EfmE745_00580, yxlF_1
595111	596743	+	2	EfmE745_00583, EfmE745_00584
596942	598942	+	2	pcp, EfmE745_00586
600205	602064	+	4	EfmE745_00588, EfmE745_00589, EfmE745_00590, EfmE745_00591
602111	603521	-	2	EfmE745_00592, ywpJ_1
605583	606573	+	2	tsaE, mshD_1
619054	623693	-	6	ppsC, yhfK, panT_1, coaBC, EfmE745_00611, acuI
623951	628311	+	5	puuR, potA_1, potB, ydcV, potD
631578	634154	+	4	manX_1, EfmE745_00620, manY_1, manZ_2
634205	638336	+	3	EfmE745_00623, EfmE745_00624, gmuE_2
640678	641910	+	2	EfmE745_00627, EfmE745_00628
642052	643517	+	2	EfmE745_00629, Int-Tn_2
646671	648431	+	2	glnR, glnA
652560	655485	+	3	murAB, EfmE745_00640, rpmE2
655930	658714	+	3	fruA_1, fruA_2, kbaY
660321	661826	-	2	bcr, EfmE745_00648
663117	666367	-	3	EfmE745_00650, EfmE745_00651, EfmE745_00652
666582	672486	+	8	dnaX_1, EfmE745_00654, recR, tmk, EfmE745_00657, dnaX_2, EfmE745_00659, EfmE745_00660
678143	680942	+	2	bceA_2, bceB_2
681223	685648	+	5	EfmE745_00667, dltA, patA_2, dltC, EfmE745_00671
685789	689499	+	4	ysdC, EfmE745_00673, rbn_1, lplJ
696568	697553	+	3	rplU, EfmE745_00685, rpmA
701579	704796	+	4	manX_3, manY_2, manZ_3, EfmE745_00692
706662	711766	+	7	EfmE745_00695, EfmE745_00696, folD, xseA, xseB, EfmE745_00700, tlyA
711873	714022	+	2	argR_2, recN
714077	715222	-	2	EfmE745_00704, EfmE745_00705
715931	724653	+	8	mraZ, rsmH_1, ftsL, pbpX_1, mraY, murD_1, murG, divIB
724809	728705	+	4	ftsA, ftsZ, EfmE745_00717, sepF
729056	730566	+	2	EfmE745_00719, divIVA
733675	735863	-	2	zwf, dtxR
736553	739587	+	3	sfsA, afr_1, cshA_2
742504	743171	+	2	licB_1, licA_1
743279	745654	+	4	chbC, EfmE745_00733, EfmE745_00734, EfmE745_00735
749675	750805	-	2	EfmE745_00742, EfmE745_00743
750935	751704	-	2	EfmE745_00744, EfmE745_00745
752003	753517	+	4	EfmE745_00746, EfmE745_00747, EfmE745_00748, EfmE745_00749
754993	760961	+	15	EfmE745_00752, EfmE745_00753, EfmE745_00754, EfmE745_00755, EfmE745_00756, EfmE745_00757, EfmE745_00758, EfmE745_00759, EfmE745_00760, EfmE745_00761, EfmE745_00762, EfmE745_00763, EfmE745_00764, EfmE745_00765, EfmE745_00766
762550	763373	+	3	EfmE745_00769, EfmE745_00770, EfmE745_00771
763476	771795	+	12	EfmE745_00772, EfmE745_00773, EfmE745_00774, clpP_1, EfmE745_00776, EfmE745_00777, EfmE745_00778, EfmE745_00779, EfmE745_00780, EfmE745_00781, EfmE745_00782, EfmE745_00783
777001	782189	+	3	EfmE745_00786, EfmE745_00787, EfmE745_00788
782352	784511	+	5	EfmE745_00789, EfmE745_00790, EfmE745_00791, EfmE745_00792, lytA_1
785451	786613	+	2	EfmE745_00795, EfmE745_00796
787536	788731	+	3	EfmE745_00798, EfmE745_00799, EfmE745_00800
788767	789302	-	2	EfmE745_00801, EfmE745_00802
791453	792663	+	2	EfmE745_00804, ccpB
794777	797085	+	2	pncB2, nadE
798246	801024	+	2	abfA_1, ugpB
801199	806045	+	5	lacF_3, araQ_2, EfmE745_00815, abfA_2, EfmE745_00817
809080	812836	+	3	araB, sgbE, araA
817083	818285	-	2	EfmE745_00826, pgl_1
818413	819944	+	2	EfmE745_00828, tqsA_2
821348	825629	+	4	EfmE745_00832, lmrA, EfmE745_00834, EfmE745_00835
827411	829425	+	2	ampH, gmuF
829561	833713	+	4	mtlA_1, mtlA_2, mtlR_1, mtlF_1
833913	835720	-	2	EfmE745_00843, albC
835984	839366	+	3	mtlA_3, mtlF_2, mtlD
839428	841471	-	2	cobQ, murD_2
844117	845360	+	2	EfmE745_00852, EfmE745_00853
846971	850038	+	5	EfmE745_00856, EfmE745_00857, tdk, prfA, prmC_1
850232	852676	+	3	ywlC, EfmE745_00862, glyA
861172	863300	+	3	yecS_1, glnQ_1, fliY
874093	879119	+	5	oppB, dppC, oppD_2, oppF_2, EfmE745_00888
879404	880600	-	2	EfmE745_00889, EfmE745_00890
885595	887810	+	3	ycfH_1, rnmV, rsmA_1
891653	895134	-	2	EfmE745_00902, yheI_1
899186	903774	+	6	manX_4, EfmE745_00907, agaC_2, manZ_4, nodM, frlB_1
914298	916475	-	2	lolD, EfmE745_00921
919527	922523	+	3	EfmE745_00924, EfmE745_00925, nrnA_2
925654	927635	+	2	EfmE745_00930, rsmF
929691	933446	+	5	EfmE745_00937, yfkN, EfmE745_00939, yutF, EfmE745_00941
944204	945366	-	2	EfmE745_00952, EfmE745_00953
949312	950898	+	2	EfmE745_00960, EfmE745_00961
952253	954545	+	3	EfmE745_00963, yhaX, EfmE745_00965
956630	958999	+	2	iscS_2, thiI
963567	965523	+	2	fgs, EfmE745_00973
966874	968767	-	2	rnjA, EfmE745_00978
969160	972647	+	2	EfmE745_00979, EfmE745_00980
974454	977961	+	4	EfmE745_00984, glpQ1, miaA, hflX
983795	985538	+	2	lacF_4, lacG_2
985621	989848	+	3	ugl_1, EfmE745_00995, ugl_2
993369	995145	+	2	EfmE745_01000, EfmE745_01001
996345	998661	+	2	ecsA_2, EfmE745_01004
998912	1000159	-	2	EfmE745_01005, EfmE745_01006
1001687	1002711	+	3	EfmE745_01009, yrrK, EfmE745_01011
1004839	1006108	+	4	EfmE745_01014, EfmE745_01015, EfmE745_01016, EfmE745_01017
1006249	1009120	+	4	EfmE745_01018, EfmE745_01019, EfmE745_01020, EfmE745_01021
1009386	1010011	+	2	EfmE745_01022, EfmE745_01023
1010753	1015763	+	5	EfmE745_01024, EfmE745_01025, EfmE745_01026, EfmE745_01027, EfmE745_01028
1015819	1016425	+	2	EfmE745_01029, EfmE745_01030
1018088	1019423	+	2	EfmE745_01032, EfmE745_01033
1026193	1030040	+	3	EfmE745_01039, EfmE745_01040, EfmE745_01041
1030147	1033016	+	2	EfmE745_01042, nox_1
1033187	1035538	+	3	EfmE745_01044, hrtA_1, icaR
1038227	1039270	+	2	zapA, EfmE745_01050
1044251	1046405	+	2	yxlF_2, EfmE745_01055
1049830	1059738	+	10	EfmE745_01058, EfmE745_01059, ntpK, atpE_1, ntpC, ntpG, ntpA, ntpB, ntpD, ntpJ_2
1061416	1063166	+	2	rapL, yddE
1064326	1067335	-	3	yidA_2, EfmE745_01074, lipL
1068820	1071213	+	3	sigV, rsiV, pgdA
1073073	1075152	+	2	cggR, gap_1
1079262	1080601	+	2	EfmE745_01088, EfmE745_01089
1083272	1084826	-	2	EfmE745_01092, rihB
1086925	1090526	+	3	est, rnr, smpB
1090828	1097319	+	8	atpB, atpE_2, atpF, atpH, atpA, atpG, atpD, atpC
1097788	1099605	+	3	EfmE745_01108, murA1, EfmE745_01110
1100220	1101656	+	2	yvbK, bglK
1105101	1107130	+	2	uvrB_1, EfmE745_01123
1111897	1113460	+	2	ftsE, ftsX
1116369	1120458	+	5	pstC, pstA, pstB3_1, pstB3_2, EfmE745_01135
1120696	1122491	+	2	EfmE745_01136, EfmE745_01137
1124456	1125126	+	2	EfmE745_01139, EfmE745_01140
1126815	1130620	+	4	hprK, lgt, gpsA_2, gtaB_2
1130745	1131790	+	2	EfmE745_01146, EfmE745_01147
1143906	1147441	+	2	yheI_2, yheH
1151773	1154609	+	2	licH, bglH_2
1155894	1157986	+	2	pgcA, czrA
1159620	1160269	+	2	rpsU, EfmE745_01169
1162508	1167481	+	5	ybeZ, EfmE745_01173, ybeY, dgkA, era
1168820	1171814	+	2	glyQ, glyS
1172204	1181491	+	10	EfmE745_01181, lytR_1, cap8A, ywqD, ywqE, pglF, ddl_2, gph_1, epsN, epsL
1182917	1189326	+	6	pimA, epsJ_1, epsJ_2, pglH_1, EfmE745_01196, EfmE745_01197
1194751	1198572	+	4	pfkB, fruA_3, hrsA, lacD2
1209268	1209755	+	2	EfmE745_01216, EfmE745_01217
1210388	1216300	+	4	EfmE745_01220, EfmE745_01221, EfmE745_01222, asnS
1217476	1218877	+	3	EfmE745_01224, EfmE745_01225, yccF
1225870	1230909	+	4	copY, copZ, copA, copB
1231894	1235116	-	4	EfmE745_01236, EfmE745_01237, EfmE745_01238, EfmE745_01239
1238571	1239910	-	2	EfmE745_01244, EfmE745_01245
1241368	1242707	+	2	EfmE745_01247, EfmE745_01248
1258998	1261435	-	2	phoR_2, phoP
1261566	1263805	+	3	EfmE745_01264, EfmE745_01265, ffh
1263917	1265020	+	2	tag, folA_1
1265906	1266444	+	2	rpsP, EfmE745_01271
1267530	1268802	+	2	rimM, trmD
1273740	1274795	+	3	EfmE745_01278, EfmE745_01279, EfmE745_01280
1276726	1278930	+	2	ltrA_1, EfmE745_01285
1278990	1280411	+	2	hpaIIM, EfmE745_01287
1280667	1281985	+	2	EfmE745_01288, EfmE745_01289
1285579	1288325	+	2	EfmE745_01294, EfmE745_01295
1288375	1291096	+	2	EfmE745_01296, EfmE745_01297
1292677	1296738	+	3	EfmE745_01299, iap_1, EfmE745_01301
1296866	1299009	-	2	dnaA_2, EfmE745_01303
1302380	1304114	+	3	EfmE745_01306, EfmE745_01307, EfmE745_01308
1306985	1309839	+	3	sacX_1, crr_1, gmuE_3
1312610	1316897	+	6	agaC_3, manZ_5, manX_5, manX_6, sacA, EfmE745_01320
1317386	1317923	+	2	EfmE745_01321, EfmE745_01322
1319724	1320381	+	2	EfmE745_01324, EfmE745_01325
1324144	1328407	+	4	EfmE745_01330, EfmE745_01331, EfmE745_01332, EfmE745_01333
1329578	1330944	+	2	EfmE745_01335, EfmE745_01336
1333997	1334700	+	2	adhR_1, catM
1337061	1338101	+	2	araQ_3, EfmE745_01345
1340099	1342486	+	2	alsS, aldC
1350571	1353066	+	3	EfmE745_01358, srrA_1, phoR_3
1353137	1354361	-	2	EfmE745_01361, EfmE745_01362
1356934	1359394	+	3	rlmI, aroD, ybaK_2
1374831	1375595	+	2	EfmE745_01381, EfmE745_01382
1375687	1377334	-	2	EfmE745_01383, EfmE745_01384
1380362	1381872	-	3	EfmE745_01389, immA, EfmE745_01391
1382175	1383024	+	4	EfmE745_01392, EfmE745_01393, EfmE745_01394, EfmE745_01395
1384513	1389665	+	13	EfmE745_01398, EfmE745_01399, EfmE745_01400, EfmE745_01401, EfmE745_01402, EfmE745_01403, EfmE745_01404, EfmE745_01405, EfmE745_01406, EfmE745_01407, EfmE745_01408, EfmE745_01409, EfmE745_01410
1391732	1392862	+	3	EfmE745_01414, EfmE745_01415, EfmE745_01416
1392974	1400683	+	11	EfmE745_01417, EfmE745_01418, EfmE745_01419, EfmE745_01420, EfmE745_01421, EfmE745_01422, EfmE745_01423, EfmE745_01424, EfmE745_01425, EfmE745_01426, EfmE745_01427
1400878	1413368	+	11	EfmE745_01428, EfmE745_01429, mepM_1, EfmE745_01431, EfmE745_01432, EfmE745_01433, EfmE745_01434, EfmE745_01435, EfmE745_01436, EfmE745_01437, lytA_3
1413408	1414747	-	2	EfmE745_01439, EfmE745_01440
1422551	1423306	+	2	rpmGA_1, folA_2
1424505	1427298	+	3	yusV, feuB_2, feuC
1427430	1430298	+	5	EfmE745_01453, gluP, EfmE745_01455, glcK, glpE_2
1430461	1432634	+	2	EfmE745_01458, EfmE745_01459
1433111	1439523	+	7	galE, galT, exuR_1, tsaB, EfmE745_01465, EfmE745_01466, tsaD
1441294	1443633	+	2	arcA, arcB
1447260	1449021	-	3	phnX_1, phnX_2, phnW
1450076	1451838	+	2	rpsB, tsf
1451974	1453256	+	2	pyrH, frr
1453451	1455060	+	2	uppS, cdsA
1455221	1458266	+	2	rasP, proS
1462981	1467968	+	6	rimP, EfmE745_01488, EfmE745_01489, rplGA, infB, rbfA
1468746	1471107	+	3	xpkA_1, xpkA_2, xpkA_3
1471475	1473343	+	2	truB, ribF
1473695	1475344	+	2	gdhIV, glcU_2
1476903	1478432	+	2	proX_2, mccF
1480524	1481933	+	2	EfmE745_01506, hemN
1482167	1485747	+	3	hrcA, grpE, dnaK
1488005	1490246	-	2	artM_3, glnM_1
1490505	1495325	+	2	uvrB_2, uvrA
1495588	1497588	+	2	EfmE745_01516, EfmE745_01517
1497723	1500571	+	3	EfmE745_01518, EfmE745_01519, whiA
1500923	1501764	+	2	EfmE745_01521, EfmE745_01522
1512232	1515664	+	3	disA, EfmE745_01532, glmM
1517950	1519940	+	3	EfmE745_01536, sppA, EfmE745_01538
1522719	1524639	+	2	clpX, engB
1525004	1526552	+	2	EfmE745_01544, EfmE745_01545
1526712	1530324	+	3	glcR_2, lacC_1, fruA_4
1532149	1536436	+	2	pcrA, ligA_1
1536542	1540811	+	4	gatC_1, gatA, gatB_1, dagK_1
1540922	1542426	+	2	rlmCD_1, EfmE745_01557
1545361	1550442	+	3	rafA_2, lacL, lacM
1551101	1558139	+	7	aroF, aroB, aroC, EfmE745_01566, aroA, aroK, pheA
1559990	1561443	-	2	yesS_1, EfmE745_01572
1563139	1564874	+	2	lacF_5, lacG_3
1565058	1566906	+	3	EfmE745_01576, EfmE745_01577, EfmE745_01578
1567091	1570070	+	5	EfmE745_01579, EfmE745_01580, gpmA_2, gph_2, EfmE745_01583
1572285	1572729	+	2	EfmE745_01585, EfmE745_01586
1572833	1574574	+	2	glpE_3, pphA
1574718	1578177	+	3	rpsA, EfmE745_01590, EfmE745_01591
1579949	1581110	+	2	phaJ, ybhL
1581236	1585739	+	4	polA, mutM, coaE, EfmE745_01598
1586051	1588864	+	3	nrdR, dnaB, dnaI
1591099	1594165	+	3	trmK, EfmE745_01605, pepT
1594297	1596569	+	3	dagK_2, EfmE745_01608, EfmE745_01609
1599580	1601978	-	3	EfmE745_01611, EfmE745_01612, EfmE745_01613
1610508	1615234	+	5	fabG_2, licR_2, EfmE745_01623, srlA, srlE
1617035	1618112	+	2	EfmE745_01627, fsaA
1622085	1623601	+	2	EfmE745_01633, EfmE745_01634
1624910	1627820	+	2	EfmE745_01637, aes_2
1629886	1635593	+	8	gndA, fldH_1, EfmE745_01643, gldA_2, agaC_4, manZ_6, sorB_2, EfmE745_01648
1635636	1638343	+	4	EfmE745_01649, manX_7, uxuA_1, EfmE745_01652
1640487	1641497	-	3	EfmE745_01657, EfmE745_01658, EfmE745_01659
1642629	1643975	-	2	EfmE745_01662, yidA_3
1644309	1650379	+	9	gspA_1, gspA_2, EfmE745_01666, corA_2, yghA, EfmE745_01669, EfmE745_01670, EfmE745_01671, EfmE745_01672
1651642	1652351	-	2	EfmE745_01674, EfmE745_01675
1653581	1655192	+	4	EfmE745_01677, EfmE745_01678, EfmE745_01679, EfmE745_01680
1657055	1660676	+	3	amt, gadC_2, glsA
1665809	1666645	+	2	EfmE745_01689, EfmE745_01690
1667161	1671268	+	3	ftsW_1, msrR_1, pbp
1673818	1675920	-	2	ahpF, ahpC
1676910	1679629	+	2	por, uxuA_2
1685129	1686433	-	2	EfmE745_01708, EfmE745_01709
1690174	1693157	+	3	malF, malG, EfmE745_01714
1696514	1699481	+	3	nylA, yckB, yecS_2
1699607	1701814	+	3	EfmE745_01721, EfmE745_01722, EfmE745_01723
1702070	1703888	-	2	gmk_1, nupC
1706185	1708168	+	2	EfmE745_01728, EfmE745_01729
1708316	1710218	+	3	EfmE745_01730, EfmE745_01731, zitB
1710351	1711440	+	2	ygaZ_1, EfmE745_01734
1714530	1717270	+	2	EfmE745_01737, EfmE745_01738
1719115	1720970	-	3	EfmE745_01740, hmpT, pdxK
1725641	1727660	-	2	srrB, mprA
1727882	1730302	+	3	EfmE745_01748, hrtA_2, EfmE745_01750
1732023	1738710	+	4	EfmE745_01752, EfmE745_01753, EfmE745_01754, EfmE745_01755
1740878	1742303	+	2	yhhX, EfmE745_01759
1742482	1746182	+	3	ulaC, EfmE745_01761, ulaA_1
1746265	1749510	-	2	EfmE745_01763, EfmE745_01764
1752588	1753219	-	2	doc, EfmE745_01769
1759237	1761937	-	3	cmpD, lsrC_1, EfmE745_01777
1762387	1764013	-	2	EfmE745_01778, EfmE745_01779
1766131	1768406	-	3	oxyR, cah, yfbR
1768746	1780197	-	11	pyrE, pyrF, pyrDB, pyrK_1, pyrK_2, carB, carA, pyrC, pyrB, pyrP, pyrR
1780432	1782880	-	4	rluD_1, lspA, EfmE745_01797, EfmE745_01798
1799049	1799953	-	2	EfmE745_01814, EfmE745_01815
1803340	1804388	-	2	gpsB, EfmE745_01821
1804452	1807470	+	2	recU, ponA_2
1809948	1811330	-	2	nth, dnaD
1823295	1826118	-	2	apt, recJ
1826260	1828430	-	3	EfmE745_01842, fabG_3, rnz
1840946	1843656	-	3	EfmE745_01857, rph, murI
1843806	1846704	-	4	glnP_2, glnM_2, glnH, glnQ_2
1848138	1851606	-	2	pheT_2, pheS
1851915	1859571	-	3	yodB, addA, addB
1861272	1862737	-	2	dtpT_1, dtpT_2
1867226	1867701	-	2	EfmE745_01882, EfmE745_01883
1868519	1869296	-	2	EfmE745_01886, EfmE745_01887
1876715	1878068	+	2	EfmE745_01895, gpmA_3
1883293	1887182	-	3	EfmE745_01902, EfmE745_01903, tadA_2
1887318	1887778	-	2	EfmE745_01905, EfmE745_01906
1888781	1890862	-	3	lon, coaD, rsmD
1890981	1897797	-	6	EfmE745_01911, EfmE745_01912, EfmE745_01913, cfiB_1, ftsW_2, EfmE745_01916
1901941	1902989	-	2	suhB, EfmE745_01920
1903151	1908322	-	4	pdhD, pdhC, pdhB, pdhA
1911705	1914438	-	2	xylH, xylG
1915800	1919839	+	3	ytfQ, yehU_2, EfmE745_01932
1921008	1930782	-	9	purD, purH, purN, purM, purF, purL, purQ, EfmE745_01941, purC
1931595	1934508	-	3	purB, purK, purE
1934924	1936815	-	2	pucK, xpt
1937387	1942341	-	5	yteT, EfmE745_01951, araQ_4, lacF_6, yesO
1943024	1945729	-	4	EfmE745_01955, lytG, vanYB, EfmE745_01958
1948905	1950944	-	2	yqiK, yuaF
1951119	1953452	+	3	dcuS_1, dcuS_2, dcuR
1953554	1955650	-	2	fldH_2, EfmE745_01968
1955871	1957931	-	2	nagA, EfmE745_01970
1960038	1961005	-	2	EfmE745_01974, EfmE745_01975
1965759	1968970	-	4	ycfH_2, ssuB, EfmE745_01984, ssuC
1969211	1973021	-	4	garB, EfmE745_01988, opuCA_2, opuBB
1976763	1977920	-	2	EfmE745_01995, EfmE745_01996
1980846	1982618	-	2	ppaC, pflA
1985370	1989877	-	2	parC, parE
1991374	1996044	-	5	EfmE745_02007, codY, clpY, hslV, xerC_4
1996242	1999665	-	2	trmFO, topA
1999787	2002320	-	3	EfmE745_02014, rnhB, rbgA
2004543	2006917	-	4	EfmE745_02020, msrA_1, EfmE745_02022, EfmE745_02023
2008765	2012157	-	3	folA_3, thyA, yjjK_1
2012317	2014683	-	2	nhaK, EfmE745_02030
2018411	2021305	-	3	EfmE745_02035, EfmE745_02036, EfmE745_02037
2024914	2026278	-	2	cmk, sle1
2026344	2028765	-	2	recQ_2, EfmE745_02044
2034491	2038373	-	7	rluB_1, scpB, scpA, EfmE745_02054, xerD_1, EfmE745_02056, fur
2043353	2046327	-	2	sigA, dnaG_1
2050769	2054105	+	2	ydjP, mprF_1
2057615	2058728	+	2	yvgN, EfmE745_02072
2059949	2062391	-	2	mvaA, thlA
2072001	2073077	-	2	EfmE745_02084, EfmE745_02085
2077791	2079423	+	2	mhqA, mhqD
2079517	2081926	-	3	mtnB, EfmE745_02093, gatC_2
2081999	2082769	-	2	gatB_2, EfmE745_02096
2082993	2084703	+	2	lacR_3, lacC_2
2093102	2098279	-	7	EfmE745_02105, selA, allB, EfmE745_02108, EfmE745_02109, EfmE745_02110, EfmE745_02111
2100082	2102276	-	2	EfmE745_02113, mtlR_2
2105246	2107763	-	4	araD, ulaE, sgbH, ulaB_2
2107806	2110856	-	3	ulaA_2, cmtB_2, ulaG
2115746	2117334	-	2	EfmE745_02129, licC_1
2117626	2121632	-	4	ptsG_2, malH, ptsG_3, EfmE745_02134
2130115	2132303	-	2	arlS, arlR_1
2134087	2134893	-	2	rpmF_1, EfmE745_02159
2136016	2138836	-	2	pyk, pfkA
2155715	2157764	-	2	EfmE745_02174, ziaA
2164980	2165984	-	2	EfmE745_02181, rsfS
2166104	2169301	-	5	EfmE745_02183, nadD, EfmE745_02185, der_2, gph_3
2169481	2176359	-	8	accA, accD, cfiB_2, fabZ_2, accB, fabF, fabG_4, fabD
2176466	2178155	-	3	acpA_1, fabH, marR
2179483	2183061	-	4	EfmE745_02200, glxR, mgs, dgs
2183225	2185218	-	2	ptsI, ptsH
2194283	2196878	-	3	EfmE745_02213, yfhQ, recX
2208290	2208827	-	2	EfmE745_02228, EfmE745_02229
2209083	2210069	-	2	EfmE745_02230, ktrA
2210209	2212643	-	3	vraR_1, liaS, EfmE745_02234
2217523	2229535	-	11	EfmE745_02239, EfmE745_02240, pglH_2, EfmE745_02242, epsJ_3, epsJ_4, rmd, ispD1, EfmE745_02247, wbbD, wecA
2230897	2236688	-	4	kfoC, rsmA_2, tagH, tagG
2236898	2249107	-	12	EfmE745_02255, EfmE745_02256, rmlD, rmlB, rfbC, rmlA1, epsH, EfmE745_02262, wbbL, tagO, EfmE745_02265, map
2253031	2254226	-	3	EfmE745_02271, EfmE745_02272, EfmE745_02273
2255149	2256311	-	2	EfmE745_02275, EfmE745_02276
2257251	2275763	-	22	lytA_4, EfmE745_02279, EfmE745_02280, EfmE745_02281, EfmE745_02282, EfmE745_02283, EfmE745_02284, EfmE745_02285, mepM_2, EfmE745_02287, EfmE745_02288, EfmE745_02289, EfmE745_02290, EfmE745_02291, EfmE745_02292, EfmE745_02293, EfmE745_02294, EfmE745_02295, EfmE745_02296, EfmE745_02297, EfmE745_02298, EfmE745_02299
2276398	2281457	-	7	EfmE745_02301, EfmE745_02302, EfmE745_02303, EfmE745_02304, EfmE745_02305, EfmE745_02306, EfmE745_02307
2283565	2288121	-	13	EfmE745_02312, EfmE745_02313, EfmE745_02314, EfmE745_02315, EfmE745_02316, EfmE745_02317, EfmE745_02318, EfmE745_02319, EfmE745_02320, EfmE745_02321, EfmE745_02322, EfmE745_02323, EfmE745_02324
2288230	2292597	-	11	EfmE745_02325, EfmE745_02326, EfmE745_02327, EfmE745_02328, EfmE745_02329, EfmE745_02330, EfmE745_02331, EfmE745_02332, EfmE745_02333, EfmE745_02334, EfmE745_02335
2293747	2294507	+	2	EfmE745_02340, EfmE745_02341
2301352	2306943	-	5	yycJ, yycI, EfmE745_02351, yycG, yycF
2307133	2308549	-	2	EfmE745_02354, EfmE745_02355
2309179	2310134	+	2	EfmE745_02357, EfmE745_02358
2310381	2310891	-	2	EfmE745_02360, pisA
2311285	2314198	-	2	gbuB, opuAA
2315123	2317861	-	3	EfmE745_02365, feoB, EfmE745_02367
2318645	2321819	+	2	nrdE2, nrdF
2327180	2329231	-	2	EfmE745_02375, ynfM
2330108	2331032	-	2	rplL, rplJ
2333000	2334553	+	2	sdhB, sdhA
2337446	2337792	-	2	secE, rpmG2
2340818	2344068	-	3	EfmE745_02393, EfmE745_02394, ybhF
2344185	2345890	+	2	desK, vraR_2
2346330	2350149	-	3	recD2, pspB_2, trmL
2352048	2355807	-	4	mgtE, rluD_2, ppnK, yjbM
2365107	2372576	-	3	rapA, sbcC, sbcD
2373520	2374528	+	2	yfiC, EfmE745_02422
2377736	2380812	-	2	aspS, hisS
2383672	2386342	-	2	dtd, relA
2386575	2389425	-	4	rsmE, prmA, EfmE745_02434, EfmE745_02435
2391193	2392029	+	2	EfmE745_02438, EfmE745_02439
2394993	2397209	-	2	ackA, prmC_2
2397381	2401074	-	7	EfmE745_02444, EfmE745_02445, EfmE745_02446, EfmE745_02447, comGC, epsF, gspE
2403058	2404572	-	2	trmB, EfmE745_02453
2404776	2406717	-	2	EfmE745_02454, ecsA_3
2406855	2407626	+	2	EfmE745_02456, EfmE745_02457
2408885	2413750	-	3	yhaM, EfmE745_02460, yhaO
2420758	2423498	-	2	pehX, yjmB
2423738	2429945	-	6	xynB, EfmE745_02469, pemA, EfmE745_02471, pgl_2, yteR
2430019	2433181	-	3	lipO_1, EfmE745_02475, yteP_1
2438295	2442641	+	3	uxaB, uxaA, uxaC
2442800	2446086	+	3	rhgT, nfo_2, EfmE745_02485
2446362	2448942	-	2	EfmE745_02486, pbpF
2450081	2454927	-	3	gmuE_4, mngB, EfmE745_02491
2455077	2458278	+	2	araR_2, EfmE745_02493
2458751	2462530	-	3	EfmE745_02494, ypdA_1, EfmE745_02496
2464373	2466252	-	2	araQ_6, yteP_2
2466731	2469145	-	2	rluB_2, ytgP_2
2471595	2476134	-	5	licC_2, EfmE745_02505, licA_2, licR_4, licB_3
2485865	2489385	+	2	msbA, EfmE745_02516
2496896	2499074	+	3	bcrC, EfmE745_02522, rsmH_2
2499279	2502763	-	2	EfmE745_02524, EfmE745_02525
2520244	2522136	-	2	dusC, hslO
2524554	2526553	-	2	hpt, tilS
2526664	2533660	-	6	yugI_2, EfmE745_02569, hslR, ytgP_3, mfd, pth
2536635	2537942	-	2	EfmE745_02576, EfmE745_02577
2541761	2543128	-	2	EfmE745_02580, mreC
2543283	2545484	-	3	thiN, rpe_1, rsgA
2545649	2553671	-	6	prkC, stp_1, rsmB, fmt, def1, priA
2553924	2554848	-	2	rpoZ, gmk_2
2555335	2558435	-	4	EfmE745_02593, EfmE745_02594, EfmE745_02595, EfmE745_02596
2560298	2562736	-	2	prs, glmU
2564224	2566662	-	3	znuB, znuC_2, znuA_2
2578566	2581113	-	2	albF, albE
2581885	2582669	-	2	EfmE745_02617, EfmE745_02618
2582784	2587163	-	6	sigH, EfmE745_02620, EfmE745_02621, mrnC, cysS, cysE
2589115	2592266	-	3	EfmE745_02627, EfmE745_02628, dut
2592496	2594966	+	3	proB, proA, EfmE745_02632
2595782	2596983	-	2	yfmO_1, yfmO_2
2600139	2601215	-	3	yodC_1, yodC_2, EfmE745_02641
2605916	2608743	+	2	sacY, ptsG_4
2608896	2609845	-	2	EfmE745_02648, qorB
2610698	2612143	-	2	EfmE745_02651, soxS
2614187	2615204	+	2	ygaZ_2, EfmE745_02656
2618176	2619874	-	2	yadH, drrA_1
2622312	2625792	-	5	phoR_4, arlR_2, EfmE745_02665, drrA_2, EfmE745_02667
2629989	2631035	+	3	EfmE745_02669, EfmE745_02670, EfmE745_02671
2632978	2635170	+	2	ltrA_3, EfmE745_02676
2635248	2636079	+	2	EfmE745_02677, EfmE745_02678
2636155	2637577	+	3	hhaIM, banIM, EfmE745_02681
2637836	2639154	+	2	EfmE745_02682, EfmE745_02683
2642714	2649596	+	5	EfmE745_02688, EfmE745_02689, EfmE745_02690, pgdS, EfmE745_02692
2663826	2665482	-	2	EfmE745_02699, araC_2
2666176	2666847	+	2	EfmE745_02701, EfmE745_02702
2668420	2669760	+	2	EfmE745_02704, EfmE745_02705
2672802	2676807	-	8	EfmE745_02708, znuA_3, EfmE745_02710, yjiA, rpmGA_2, EfmE745_02713, rpmF_2, rpsN2_2
2677330	2680810	-	2	ndvA, irtA
2680920	2683601	-	3	EfmE745_02718, ykoD, EfmE745_02720
2684525	2686684	-	4	EfmE745_02722, mntR, ssaB_2, mntB_2
2691258	2692109	-	2	rpsI, rplM
2696331	2701340	-	4	yvdM_2, glxK, kojP, ycjS
2701385	2705004	-	4	EfmE745_02739, EfmE745_02740, ycjP, ycjO
2705074	2708056	-	2	msmE, EfmE745_02744
2709951	2717300	-	2	rpoC, rpoB
2718028	2720722	+	3	EfmE745_02748, lsrC_2, yxdL_1
2725112	2727117	-	3	hepT, EfmE745_02755, EfmE745_02756
2730835	2732904	+	2	apbE, EfmE745_02760
2735319	2737501	-	2	yhbU_1, yhbU_2
2737722	2740688	-	2	clpC, ctsR
2747430	2749314	+	2	srrA_2, walK_1
2753417	2757892	-	6	EfmE745_02783, ychF, EfmE745_02785, parB, soj_1, rsmG
2758124	2761439	-	2	mnmG_2, mnmE
2762289	2764236	-	3	EfmE745_02792, misCA, rnpA
2765318	2771032	+	7	EfmE745_02796, EfmE745_02797, EfmE745_02798, EfmE745_02799, EfmE745_02800, EfmE745_02801, EfmE745_02802
2771546	2773887	+	3	EfmE745_02803, EfmE745_02804, EfmE745_02805
2776366	2782288	+	3	EfmE745_02808, EfmE745_02809, topB_3
2782404	2784909	+	6	EfmE745_02811, EfmE745_02812, EfmE745_02813, ssb_2, ssb_3, EfmE745_02816
2786047	2786957	+	4	EfmE745_02818, EfmE745_02819, EfmE745_02820, EfmE745_02821
2787402	2788319	+	3	EfmE745_02822, EfmE745_02823, EfmE745_02824
2790039	2790576	+	2	EfmE745_02826, EfmE745_02827
2792241	2798079	+	7	licR_5, EfmE745_02830, gatC_3, EfmE745_02832, EfmE745_02833, rpe_2, hxlB
2800029	2800380	-	2	EfmE745_02837, EfmE745_02838
2802626	2803277	-	2	EfmE745_02841, EfmE745_02842
2808211	2810614	+	2	scrB_1, degA_4
2810784	2812210	-	2	EfmE745_02848, EfmE745_02849
2812453	2813162	+	2	EfmE745_02850, EfmE745_02851
2816617	2818822	+	2	nanE_2, glcB
2828742	2833946	-	5	licC_3, EfmE745_02864, lacD, agaS, yvoA_2
2838142	2839711	+	2	EfmE745_02870, EfmE745_02871
2839951	2842689	-	2	sacX_2, scrB_2
2842843	2846349	+	3	araC_3, rafA_3, crr_3
2846660	2847822	-	2	EfmE745_02877, EfmE745_02878
2848080	2849419	+	2	EfmE745_02879, EfmE745_02880
2849810	2851102	-	2	EfmE745_02881, EfmE745_02882
2852946	2854515	+	2	EfmE745_02884, EfmE745_02885
2856473	2858442	-	2	hssS, qseB
2858730	2861624	+	2	EfmE745_02890, guaA_2
2861984	2867595	-	3	EfmE745_02893, nagJ, ebgA
2867723	2870277	-	2	EfmE745_02896, EfmE745_02897
2870329	2873686	-	3	lipO_2, araQ_7, yteP_3
2873915	2876195	+	2	ypdA_2, EfmE745_02902
2878075	2882666	-	5	potA_2, EfmE745_02905, EfmE745_02906, gpmI, EfmE745_02908
2891940	2895259	-	3	EfmE745_02919, EfmE745_02920, macB_3
2895509	2896671	+	2	EfmE745_02922, EfmE745_02923
2898125	2899608	+	3	EfmE745_02926, EfmE745_02927, EfmE745_02928
2902034	2903603	-	2	EfmE745_02931, EfmE745_02932
2908990	2910249	-	2	EfmE745_02938, EfmE745_02939
2910566	2912187	-	2	hsdS, EfmE745_02941
2917533	2921898	-	5	EfmE745_02947, EfmE745_02948, EfmE745_02949, EfmE745_02950, bglF_5
2923713	2927957	-	3	licT_4, bglH_3, bglF_6
2929588	2933062	-	5	manZ_7, agaC_5, EfmE745_02959, manX_8, frlB_2
2933279	2934695	+	2	yurK, yvoA_3
2935385	2936065	+	2	EfmE745_02964, EfmE745_02965
2937814	2941182	-	2	yniC, pspF
2941298	2944813	-	5	frlB_3, manZ_8, manY_3, manX_9, manX_10
2946330	2947899	-	2	EfmE745_02975, EfmE745_02976
2948266	2950295	+	2	EfmE745_02977, dnaA_3
2950318	2950997	-	2	EfmE745_02979, EfmE745_02980
2952767	2954173	-	2	EfmE745_02982, soj_2
2954459	2955065	-	2	EfmE745_02984, EfmE745_02985
2956431	2957003	-	2	EfmE745_02987, EfmE745_02988
2968364	2968751	+	2	EfmE745_02997, EfmE745_02998
2969182	2982730	+	13	EfmE745_02999, EfmE745_03000, EfmE745_03001, EfmE745_03002, EfmE745_03003, EfmE745_03004, EfmE745_03005, EfmE745_03006, EfmE745_03007, EfmE745_03008, EfmE745_03009, EfmE745_03010, EfmE745_03011
2985467	2987763	+	2	EfmE745_03015, EfmE745_03016
2988730	2989623	-	3	EfmE745_03018, bin3_2, EfmE745_03020
2989971	2991803	-	2	EfmE745_03021, EfmE745_03022
2994403	2997009	-	3	vanX, vanA, vanH
2997224	2999051	-	2	walK_2, walR
2999166	3000180	-	2	EfmE745_03031, EfmE745_03032
3002420	3003620	+	2	soj_3, EfmE745_03035
3004873	3006472	+	4	EfmE745_03038, EfmE745_03039, EfmE745_03040, EfmE745_03041
3011861	3013949	-	2	EfmE745_03048, EfmE745_03049
3014724	3015882	-	3	EfmE745_03051, ligA_2, bin3_4
3016207	3019033	-	2	EfmE745_03054, EfmE745_03055
3019158	3020314	-	3	EfmE745_03056, EfmE745_03057, EfmE745_03058
3021305	3022581	+	2	EfmE745_03060, EfmE745_03061
3024363	3025853	+	3	EfmE745_03063, EfmE745_03064, EfmE745_03065
3026758	3027835	+	2	EfmE745_03067, EfmE745_03068
3028272	3029911	+	2	EfmE745_03069, yxdL_2
3033895	3034290	+	2	EfmE745_03075, EfmE745_03076
3034421	3034940	+	2	EfmE745_03077, yoeB_1
3037632	3039194	+	3	dinB_3, EfmE745_03082, EfmE745_03083
3040268	3041369	+	2	soj_4, EfmE745_03087
3043143	3043570	-	2	EfmE745_03089, EfmE745_03090
3043727	3044447	+	2	EfmE745_03091, EfmE745_03092
3044490	3044909	+	2	EfmE745_03093, EfmE745_03094
3045013	3045532	+	2	EfmE745_03095, yoeB_2
3045991	3046463	+	2	EfmE745_03097, EfmE745_03098
3049152	3056946	+	7	EfmE745_03101, EfmE745_03102, topB_4, EfmE745_03104, EfmE745_03105, EfmE745_03106, ssb_4
3058013	3059622	+	4	EfmE745_03109, EfmE745_03110, EfmE745_03111, EfmE745_03112
3059787	3060182	+	2	EfmE745_03113, EfmE745_03114
3060523	3061130	+	2	mazE, pemK
3062218	3063987	+	3	dinB_4, EfmE745_03120, EfmE745_03121
3064715	3066114	+	2	soj_5, EfmE745_03124
3069605	3070262	+	2	EfmE745_03127, EfmE745_03128
3070376	3070921	+	2	EfmE745_03129, EfmE745_03130
3071731	3077697	+	5	tee6, EfmE745_03133, EfmE745_03134, EfmE745_03135, EfmE745_03136
3080335	3085318	+	5	EfmE745_03139, EfmE745_03140, EfmE745_03141, EfmE745_03142, EfmE745_03143
3088055	3091215	+	2	EfmE745_03147, EfmE745_03148
3091267	3096576	+	12	EfmE745_03149, EfmE745_03150, EfmE745_03151, EfmE745_03152, EfmE745_03153, EfmE745_03154, EfmE745_03155, EfmE745_03156, EfmE745_03157, EfmE745_03158, EfmE745_03159, EfmE745_03160
3096694	3097212	+	2	EfmE745_03161, EfmE745_03162
3097328	3098714	+	2	EfmE745_03163, EfmE745_03164
3098946	3101633	+	4	EfmE745_03165, EfmE745_03166, EfmE745_03167, EfmE745_03168
3103256	3104690	+	2	EfmE745_03171, EfmE745_03172
3105653	3107896	-	2	EfmE745_03174, EfmE745_03175
3116107	3118171	+	4	soj_6, EfmE745_03185, EfmE745_03186, EfmE745_03187
3118869	3122686	+	2	EfmE745_03189, EfmE745_03190
3122746	3123274	+	2	EfmE745_03191, EfmE745_03192
3123342	3127887	+	8	EfmE745_03193, EfmE745_03194, EfmE745_03195, EfmE745_03196, EfmE745_03197, EfmE745_03198, EfmE745_03199, EfmE745_03200
3127996	3132381	+	3	EfmE745_03201, EfmE745_03202, EfmE745_03203
3135163	3145283	+	10	EfmE745_03207, EfmE745_03208, EfmE745_03209, EfmE745_03210, EfmE745_03211, EfmE745_03212, iap_2, EfmE745_03214, EfmE745_03215, EfmE745_03216
3145634	3148612	+	5	EfmE745_03217, EfmE745_03218, EfmE745_03219, EfmE745_03220, EfmE745_03221
3149808	3154406	+	5	EfmE745_03223, EfmE745_03224, EfmE745_03225, dnaG_2, EfmE745_03227
3154868	3156613	+	4	EfmE745_03229, EfmE745_03230, EfmE745_03231, EfmE745_03232
3156842	3158509	+	3	EfmE745_03233, EfmE745_03234, EfmE745_03235
3160942	3161553	-	2	EfmE745_03237, EfmE745_03238
3162461	3166235	+	4	EfmE745_03240, pezA, EfmE745_03242, bin3_8
