# Supplementary material for: RNA-seq and Tn-seq reveal fitness determinants of vancomycin-resistant Enterococcus faecium during growth in human serum
Source: BMC Genomics. 2017 Nov 21;18:893. doi: 10.1186/s12864-017-4299-9 (PMC5699109; doi:10.1186/s12864-017-4299-9)
Supplement: Supplementary file 4 — E. faecium E745 genes that exhibited significant (q < 0.001 and fold-change > 2) differential expression in human serum, as determined by RNA-seq. (XLSX 70 kb) [file 12864_2017_4299_MOESM4_ESM.xlsx]

## Sheet: Supplementary Table 3
Additional file 4. E745 genes that exhibited significant (q<0.001 and fold-change>2) differential expression in human serum, as determined by RNA-Seq.
Synonym	Chromosome/Plasmid	Name	Product	Fold HSerum/BHI RNA-Seqa	q HSerum/BHI RNA-Seqb
EfmE745_01939	Chromosome	purL	Phosphoribosylformylglycinamidine synthase 2	422.556	0
EfmE745_01937	Chromosome	purM	Phosphoribosylformylglycinamidine cyclo-ligase	322.7	0
EfmE745_01935	Chromosome	purH	Bifunctional purine biosynthesis protein PurH	287.818	0
EfmE745_01934	Chromosome	purD	Phosphoribosylamine--glycine ligase	266.6	0
EfmE745_01936	Chromosome	purN	Phosphoribosylglycinamide formyltransferase	260.333	0
EfmE745_01881	Chromosome	-	hypothetical protein	202.947	0
EfmE745_01665	Chromosome	gspA_2	General stress protein A	197.5	0
EfmE745_01664	Chromosome	gspA_1	General stress protein A	196	0
EfmE745_01667	Chromosome	corA_2	Magnesium transport protein CorA	175.333	0
EfmE745_00732	Chromosome	chbC	N,N'-diacetylchitobiose permease IIC component	173.5	0
EfmE745_00882	Chromosome	dppE	Dipeptide-binding protein DppE precursor	144.786	0
EfmE745_00884	Chromosome	oppB	Oligopeptide transport system permease protein OppB	144.375	0
EfmE745_02018	Chromosome	folT_2	Folate transporter FolT	141.571	0
EfmE745_01668	Chromosome	yghA	putative oxidoreductase YghA	141.091	0
EfmE745_02293	Chromosome	-	hypothetical protein	131	0
EfmE745_02508	Chromosome	licB_3	Lichenan-specific phosphotransferase enzyme IIB component	104	0
EfmE745_00885	Chromosome	dppC	Dipeptide transport system permease protein DppC	97.4	0
predicted RNA		-	antisense: EfmE745_02338	93.5	0
predicted RNA		-	-	89.5357	0
EfmE745_00888	Chromosome	-	Helix-turn-helix domain protein	80	0
EfmE745_00887	Chromosome	oppF_2	Oligopeptide transport ATP-binding protein OppF	79.5	0
EfmE745_00118	Chromosome	feuB_1	Iron-uptake system permease protein FeuB	77.2	0
EfmE745_00886	Chromosome	oppD_2	Oligopeptide transport ATP-binding protein OppD	76.3462	0
EfmE745_02339	Chromosome	-	hypothetical protein	70.5	0
EfmE745_00121	Chromosome	yclQ	putative ABC transporter solute-binding protein YclQ precursor	60.8182	0
EfmE745_00119	Chromosome	hmuU	Hemin transport system permease protein HmuU	58.3077	0
predicted RNA		-	-	57.9231	0
EfmE745_00139	Chromosome	bioY2	Biotin transporter BioY2	57.3134	0
predicted RNA		-	antisense: EfmE745_02336	54.1765	0
predicted RNA		-	-	50.8462	0
EfmE745_01933	Chromosome	ydhF	Oxidoreductase YdhF	49.8191	0
EfmE745_00880	Chromosome	gldA_1	Glycerol dehydrogenase	49.8	0
EfmE745_00730	Chromosome	licB_1	Lichenan-specific phosphotransferase enzyme IIB component	48.8	0
EfmE745_02337	Chromosome	-	hypothetical protein	48.4545	0
EfmE745_00897	Chromosome	niaX	Niacin transporter NiaX	48.35	0
EfmE745_00120	Chromosome	fhuC	Iron(3+)-hydroxamate import ATP-binding protein FhuC	44.5385	0
EfmE745_01745	Chromosome	ysnF	Stress response protein YsnF	44.1515	0
predicted RNA		-	-	43.7647	0
EfmE745_00731	Chromosome	licA_1	Lichenan-specific phosphotransferase enzyme IIA component	43.6071	0
predicted RNA		-	-	42.8889	0
EfmE745_01544	Chromosome	-	hypothetical protein	41.5	0
EfmE745_00767	Chromosome	-	hypothetical protein	40	0
predicted RNA		-	-	39.2371	0
EfmE745_02942	Plasmid 1	ohrB_2	Organic hydroperoxide resistance protein OhrB	36.7484	0
EfmE745_01946	Chromosome	purE	N5-carboxyaminoimidazole ribonucleotide mutase	36	0
EfmE745_02296	Chromosome	-	hypothetical protein	35.6667	0
EfmE745_02329	Chromosome	-	hypothetical protein	34.6667	0
EfmE745_00214	Chromosome	adhE	Aldehyde-alcohol dehydrogenase	31.6742	0
EfmE745_02972	Plasmid 1	manX_9	PTS system mannose-specific EIIAB component	31.3333	0
EfmE745_02017	Chromosome	-	Glyoxalase-like domain protein	31.1111	0
EfmE745_00487	Chromosome	vioD	Capreomycidine synthase	30.875	0
EfmE745_00619	Chromosome	manX_1	PTS system mannose-specific EIIAB component	30.8667	0
EfmE745_02335	Chromosome	-	Phage antirepressor protein KilAC domain protein	30.3182	0
EfmE745_01662	Chromosome	-	Isochorismatase family protein	30.1	0
EfmE745_02332	Chromosome	-	hypothetical protein	29.9474	0
EfmE745_02331	Chromosome	-	hypothetical protein	29.1667	0
EfmE745_01760	Chromosome	ulaC	Ascorbate-specific phosphotransferase enzyme IIA component	26.8333	0
EfmE745_02334	Chromosome	-	hypothetical protein	26.4091	0
EfmE745_00486	Chromosome	arcD	Arginine/ornithine antiporter	26.3333	0
EfmE745_00096	Chromosome	-	hypothetical protein	26.2857	0
EfmE745_02333	Chromosome	-	hypothetical protein	26.125	0
EfmE745_00620	Chromosome	-	putative phosphotransferase enzyme IIB component	25.0909	0
EfmE745_01620	Chromosome	-	hypothetical protein	24.379	0
EfmE745_02167	Chromosome	pbuO	Guanine/hypoxanthine permease PbuO	23.7321	0
EfmE745_01996	Chromosome	-	hypothetical protein	22.75	0
EfmE745_02325	Chromosome	-	NUMOD4 motif protein	22.1333	0
EfmE745_02941	Plasmid 1	-	hypothetical protein	21.25	0
EfmE745_02323	Chromosome	-	hypothetical protein	21.1429	0
EfmE745_01663	Chromosome	yidA_3	Sugar phosphatase YidA	21	0
EfmE745_02940	Plasmid 1	hsdS	Type-1 restriction enzyme EcoKI specificity protein	20.2381	0
EfmE745_02324	Chromosome	-	hypothetical protein	19.7727	0
EfmE745_00746	Chromosome	-	Phage antirepressor protein KilAC domain protein	19.4545	0
EfmE745_01350	Chromosome	-	hypothetical protein	19.3636	0
EfmE745_00447	Chromosome	yecD_2	Isochorismatase family protein YecD	19.1111	0
EfmE745_02330	Chromosome	-	hypothetical protein	18.6818	0
EfmE745_02207	Chromosome	-	hypothetical protein	18.5647	0
EfmE745_02971	Plasmid 1	manY_3	Mannose permease IIC component	18.5	0
EfmE745_00747	Chromosome	-	hypothetical protein	18.2222	0
EfmE745_00569	Chromosome	pheP	Phenylalanine-specific permease	18	0
EfmE745_01670	Chromosome	-	hypothetical protein	17.975	0
EfmE745_00446	Chromosome	merA	Mercuric reductase	17.9	0
EfmE745_01995	Chromosome	-	esterase	17.3333	0
EfmE745_01671	Chromosome	-	hypothetical protein	17	0
EfmE745_02973	Plasmid 1	manX_10	PTS system mannose-specific EIIAB component	16.8	0
predicted RNA		-	-	16.5217	0
EfmE745_00456	Chromosome	ydbD	putative manganese catalase	16.1667	0
EfmE745_01964	Chromosome	dcuS_1	Sensor histidine kinase DcuS	14.1429	0
EfmE745_00243	Chromosome	-	hypothetical protein	14.1154	0
EfmE745_01672	Chromosome	-	Transglycosylase associated protein	13.5143	0
EfmE745_01839	Chromosome	-	hypothetical protein	13.4355	0
predicted RNA		-	-	13.3224	0
EfmE745_01449	Chromosome	yfiY	putative siderophore-binding lipoprotein YfiY precursor	12.775	0
EfmE745_02319	Chromosome	-	hypothetical protein	12.7273	0
EfmE745_00621	Chromosome	manY_1	Mannose permease IIC component	12.6875	0
EfmE745_02321	Chromosome	-	hypothetical protein	12.6364	0
EfmE745_02328	Chromosome	-	hypothetical protein	12.5185	0
EfmE745_00901	Chromosome	folT_1	Folate transporter FolT	12.3347	0
EfmE745_00751	Chromosome	-	ORF6C domain protein	12.3333	0
EfmE745_02326	Chromosome	-	hypothetical protein	12.3226	0
EfmE745_00400	Chromosome	spxA_2	Regulatory protein Spx	12.1515	0
EfmE745_02322	Chromosome	-	hypothetical protein	12.1429	0
EfmE745_01944	Chromosome	purB	Adenylosuccinate lyase	11.8008	0
EfmE745_00399	Chromosome	spxA_1	Regulatory protein Spx	11.5854	0
EfmE745_01799	Chromosome	fhs1	Formate--tetrahydrofolate ligase 1	11.5488	0
EfmE745_00404	Chromosome	-	hypothetical protein	11.5417	0
EfmE745_00765	Chromosome	-	hypothetical protein	11.1786	0
EfmE745_02313	Chromosome	-	hypothetical protein	11.1786	0
EfmE745_00382	Chromosome	rbsD	D-ribose pyranase	11	0
EfmE745_01669	Chromosome	-	hypothetical protein	10.9286	0
EfmE745_02734	Chromosome	msrA_2	Peptide methionine sulfoxide reductase MsrA	10.5294	0
EfmE745_01446	Chromosome	-	hypothetical protein	10.4815	0
EfmE745_00749	Chromosome	-	hypothetical protein	10.4444	0
EfmE745_01885	Chromosome	-	hypothetical protein	10.4255	0
EfmE745_00409	Chromosome	lysA	Diaminopimelate decarboxylase	10.0877	0
EfmE745_02316	Chromosome	-	hypothetical protein	10	0
EfmE745_02320	Chromosome	-	hypothetical protein	10	0
EfmE745_01945	Chromosome	purK	N5-carboxyaminoimidazole ribonucleotide synthase	9.75182	0
EfmE745_01886	Chromosome	-	hypothetical protein	9.68182	0
EfmE745_00752	Chromosome	-	hypothetical protein	9.46154	0
EfmE745_02317	Chromosome	-	nucleoside triphosphate pyrophosphohydrolase	9.41667	0
EfmE745_02309	Chromosome	-	hypothetical protein	9.3	0
predicted RNA		-	-	9.11618	0
EfmE745_02314	Chromosome	-	hypothetical protein	9.05882	0
EfmE745_01505	Chromosome	ydeA	putative protease YdeA	9.04545	0
EfmE745_02327	Chromosome	-	hypothetical protein	9.04545	0
EfmE745_00753	Chromosome	-	hypothetical protein	8.92045	0
EfmE745_01375	Chromosome	-	hypothetical protein	8.91575	0
EfmE745_00095	Chromosome	-	Arsenical resistance operon trans-acting repressor ArsD	8.76	0
predicted RNA		-	-	8.65625	0
EfmE745_01678	Chromosome	-	hypothetical protein	8.6051	0
EfmE745_02955	Plasmid 1	bglF_6	PTS system beta-glucoside-specific EIIBCA component	8.48611	0
EfmE745_00766	Chromosome	-	hypothetical protein	8.46	0
EfmE745_02312	Chromosome	-	hypothetical protein	8.46	0
EfmE745_02367	Chromosome	-	ferrous iron transport protein A	8.45455	0
EfmE745_00410	Chromosome	dapF	Diaminopimelate epimerase	8.10417	0
EfmE745_01677	Chromosome	-	hypothetical protein	8.06878	0
EfmE745_00764	Chromosome	-	hypothetical protein	8.02439	0
EfmE745_00445	Chromosome	ohrB_1	Organic hydroperoxide resistance protein OhrB	8.0102	0
EfmE745_02970	Plasmid 1	manZ_8	Mannose permease IID component	8	0
EfmE745_03078	Plasmid 4	yoeB_1	Toxin YoeB	7.9577	0
EfmE745_03096	Plasmid 4	yoeB_2	Toxin YoeB	7.9577	0
EfmE745_01679	Chromosome	-	hypothetical protein	7.93443	0
EfmE745_02104	Chromosome	manP_2	PTS system mannose-specific EIIBCA component	7.89474	0
EfmE745_01473	Chromosome	argS	Arginine--tRNA ligase	7.76744	0
EfmE745_01499	Chromosome	glcU_2	Glucose uptake protein GlcU	7.5	0
EfmE745_01680	Chromosome	-	Transglycosylase associated protein	7.43158	0
EfmE745_01207	Chromosome	acyP	Acylphosphatase	7.37179	0
EfmE745_01777	Chromosome	-	ABC transporter substrate binding protein	7.23171	0
EfmE745_02651	Chromosome	-	Bacterial transcription activator, effector binding domain	6.95833	0
EfmE745_01543	Chromosome	-	hypothetical protein	6.95562	0
EfmE745_00754	Chromosome	-	hypothetical protein	6.93333	0
EfmE745_00919	Chromosome	-	CsbD-like protein	6.93286	0
EfmE745_01943	Chromosome	-	hypothetical protein	6.84483	0
EfmE745_02451	Chromosome	adeC	Adenine deaminase	6.80769	0
EfmE745_01377	Chromosome	-	hypothetical protein	6.78858	0
EfmE745_02068	Chromosome	tuf_2	Elongation factor Tu	6.74247	0
EfmE745_01847	Chromosome	gap_2	Glyceraldehyde-3-phosphate dehydrogenase	6.60473	0
predicted RNA		-	-	6.472	0
EfmE745_00411	Chromosome	dapA	4-hydroxy-tetrahydrodipicolinate synthase	6.40845	0
EfmE745_01887	Chromosome	-	Putative universal stress protein	6.39024	0
EfmE745_00646	Chromosome	-	hypothetical protein	6.3012	0
EfmE745_01392	Chromosome	-	hypothetical protein	6.25397	0
EfmE745_03095	Plasmid 4	-	antitoxin YefM	6.228	0
EfmE745_03077	Plasmid 4	-	antitoxin YefM	6.1992	0
EfmE745_00954	Chromosome	-	hypothetical protein	6.15385	0
EfmE745_00748	Chromosome	-	hypothetical protein	6.13846	0
EfmE745_01215	Chromosome	-	hypothetical protein	5.86607	0
EfmE745_03055	Plasmid 2	-	Putative peptidoglycan binding domain protein	5.84293	0
EfmE745_01399	Chromosome	-	hypothetical protein	5.71852	0
EfmE745_01498	Chromosome	gdhIV	Glucose 1-dehydrogenase 4	5.71591	0
EfmE745_00959	Chromosome	pepC	Aminopeptidase C	5.69369	0
EfmE745_01495	Chromosome	xpkA_3	Xylulose-5-phosphate phosphoketolase	5.625	0
EfmE745_02841	Plasmid 1	-	Integrase core domain protein	5.60526	0
EfmE745_03117	Plasmid 5	pemK	mRNA interferase PemK	5.60351	0
EfmE745_00758	Chromosome	-	hypothetical protein	5.58824	0
EfmE745_01494	Chromosome	xpkA_2	Xylulose-5-phosphate phosphoketolase	5.56667	0
EfmE745_02438	Chromosome	-	hypothetical protein	5.54286	0
EfmE745_00759	Chromosome	-	hypothetical protein	5.53846	0
EfmE745_01460	Chromosome	-	hypothetical protein	5.5082	0
EfmE745_03054	Plasmid 2	-	hypothetical protein	5.506	0
EfmE745_03059	Plasmid 2	-	Integrase core domain protein	5.39844	0
EfmE745_03004	Plasmid 1	-	hypothetical protein	5.375	0
EfmE745_02965	Plasmid 1	-	Integrase core domain protein	5.36429	0
EfmE745_01117	Chromosome	-	hypothetical protein	5.36013	0
EfmE745_02956	Plasmid 1	-	Integrase core domain protein	5.3558	0
EfmE745_02979	Plasmid 1	-	hypothetical protein	5.33983	0
EfmE745_02986	Plasmid 1	-	Integrase core domain protein	5.32105	0
EfmE745_00412	Chromosome	dapB	4-hydroxy-tetrahydrodipicolinate reductase	5.31746	0
EfmE745_03037	Plasmid 2	-	Integrase core domain protein	5.31398	0
EfmE745_03048	Plasmid 2	-	Integrase core domain protein	5.30407	0
predicted RNA		-	-	5.2971	0
EfmE745_03025	Plasmid 2	-	Integrase core domain protein	5.2955	0
EfmE745_01776	Chromosome	lsrC_1	Autoinducer 2 import system permease protein LsrC	5.2931	0
EfmE745_03073	Plasmid 4	-	Integrase core domain protein	5.29263	0
EfmE745_03045	Plasmid 2	-	Integrase core domain protein	5.28419	0
EfmE745_00555	Chromosome	ndk	Nucleoside diphosphate kinase	5.21739	0
EfmE745_01400	Chromosome	-	hypothetical protein	5.21622	0
EfmE745_01878	Chromosome	-	hypothetical protein	5.19685	0
EfmE745_00737	Chromosome	-	hypothetical protein	5.1938	0
EfmE745_03031	Plasmid 2	-	Integrase core domain protein	5.19068	0
predicted RNA		-	-	5.16484	0
predicted RNA		-	-	5.16484	0
predicted RNA		-	-	5.15385	0
predicted RNA		-	-	5.15385	0
predicted RNA		-	-	5.15385	0
predicted RNA		-	-	5.15385	0
EfmE745_01250	Chromosome	-	hypothetical protein	5.13636	0
EfmE745_01493	Chromosome	xpkA_1	Xylulose-5-phosphate phosphoketolase	5.09091	0
EfmE745_02072	Chromosome	-	hypothetical protein	5.0875	0
predicted RNA		-	-	5.05689	0
EfmE745_01830	Chromosome	-	hypothetical protein	5.04478	0
EfmE745_02520	Chromosome	-	Muramidase-2 precursor	4.97133	0
EfmE745_00947	Chromosome	-	hypothetical protein	4.962	0
EfmE745_01631	Chromosome	-	CAAX amino terminal protease self- immunity	4.93023	4.23444e-183
EfmE745_00932	Chromosome	-	hypothetical protein	4.89545	0
EfmE745_01124	Chromosome	yvyD	Putative sigma-54 modulation protein	4.8875	0
EfmE745_00568	Chromosome	-	hypothetical protein	4.85849	1.19067e-245
EfmE745_02842	Plasmid 1	-	hypothetical protein	4.84293	0
EfmE745_01598	Chromosome	-	hypothetical protein	4.84255	0
EfmE745_00414	Chromosome	asd	Aspartate-semialdehyde dehydrogenase	4.79452	0
predicted RNA		-	-	4.75676	0
predicted RNA		-	-	4.75676	0
predicted RNA		-	-	4.75676	0
predicted RNA		-	-	4.75676	0
predicted RNA		-	-	4.75676	0
predicted RNA		-	-	4.75676	0
EfmE745_00158	Chromosome	brnQ_1	Branched-chain amino acid transport system 2 carrier protein	4.71631	0
EfmE745_03089	Plasmid 4	-	hypothetical protein	4.68	0
EfmE745_02071	Chromosome	yvgN	Glyoxal reductase	4.64921	0
predicted RNA		-	-	4.58772	1.46724e-294
predicted RNA		-	-	4.58772	8.78728e-292
predicted RNA		-	-	4.58772	1.43734e-293
predicted RNA		-	-	4.58772	8.78728e-292
EfmE745_02439	Chromosome	-	Putative universal stress protein	4.58005	0
predicted RNA		-	-	4.57895	2.94636e-295
EfmE745_02338	Chromosome	-	hypothetical protein	4.55952	0
EfmE745_00899	Chromosome	mgsA	Methylglyoxal synthase	4.52	0
EfmE745_01775	Chromosome	cmpD	Bicarbonate transport ATP-binding protein CmpD	4.45918	0
EfmE745_02025	Chromosome	-	hemolysin-III related	4.43056	7.49972e-194
EfmE745_01397	Chromosome	-	ORF6C domain protein	4.41818	0
EfmE745_01398	Chromosome	-	hypothetical protein	4.31624	5.04419e-135
EfmE745_00958	Chromosome	-	hypothetical protein	4.275	2.98327e-292
predicted RNA		-	-	4.2638	0
EfmE745_00413	Chromosome	dapH	2,3,4,5-tetrahydropyridine-2,6-dicarboxylate N-acetyltransferase	4.24324	1.46235e-205
EfmE745_00866	Chromosome	-	hypothetical protein	4.23958	0
EfmE745_00415	Chromosome	yclM	Aspartokinase 3	4.23585	0
EfmE745_00416	Chromosome	yxeP	putative hydrolase YxeP	4.21429	0
EfmE745_00755	Chromosome	-	hypothetical protein	4.21429	9.63934e-175
EfmE745_02643	Chromosome	-	putative oxidoreductase	4.2	1.82021e-206
EfmE745_02984	Plasmid 1	-	hypothetical protein	4.19355	0
EfmE745_03003	Plasmid 1	-	Sortase family protein	4.19048	0
EfmE745_03090	Plasmid 4	-	hypothetical protein	4.17241	1.1637e-247
EfmE745_00538	Chromosome	licT_1	Transcription antiterminator LicT	4.12281	3.22199e-172
EfmE745_02218	Chromosome	-	TspO/MBR family protein	4.11429	0
EfmE745_00178	Chromosome	ctc	General stress protein CTC	4.11284	0
EfmE745_00864	Chromosome	nlhH	Carboxylesterase NlhH	4.11111	0
EfmE745_01394	Chromosome	-	hypothetical protein	4.07602	1.76067e-243
EfmE745_03222	Plasmid 6	-	hypothetical protein	4.05941	0
EfmE745_01744	Chromosome	xerS_1	Tyrosine recombinase XerS	4.04348	0
EfmE745_01393	Chromosome	-	hypothetical protein	4.03529	5.55196e-196
EfmE745_01412	Chromosome	-	RNA polymerase factor sigma-70	4	0
EfmE745_02415	Chromosome	spxA_5	Regulatory protein Spx	3.97345	0
EfmE745_01082	Chromosome	rpoN1	RNA polymerase sigma-54 factor 1	3.9697	3.10097e-127
EfmE745_00196	Chromosome	-	Zinc-type alcohol dehydrogenase-like protein	3.96667	6.96059e-200
predicted RNA		-	antisense: EfmE745_00106	3.92547	6.362e-218
predicted RNA		-	antisense: EfmE745_01152	3.92547	9.56618e-216
EfmE745_00761	Chromosome	-	hypothetical protein	3.91525	0
EfmE745_01401	Chromosome	-	hypothetical protein	3.91228	1.0273e-117
EfmE745_00111	Chromosome	appA	Oligopeptide-binding protein AppA precursor	3.8991	0
EfmE745_01410	Chromosome	-	hypothetical protein	3.89024	0
EfmE745_02985	Plasmid 1	-	hypothetical protein	3.88667	3.19879e-151
EfmE745_00868	Chromosome	-	CAAX amino terminal protease self- immunity	3.88136	1.95689e-96
EfmE745_01740	Chromosome	-	hypothetical protein	3.87273	0
EfmE745_02428	Chromosome	yhdN	General stress protein 69	3.81343	0
EfmE745_01402	Chromosome	-	hypothetical protein	3.77778	0
EfmE745_00763	Chromosome	-	YopX protein	3.75758	8.35819e-243
EfmE745_01618	Chromosome	-	18 kDa heat shock protein	3.72727	3.16418e-116
EfmE745_01979	Chromosome	-	hypothetical protein	3.72043	1.63224e-256
EfmE745_01408	Chromosome	-	YopX protein	3.71642	4.6147e-234
EfmE745_03116	Plasmid 5	mazE	Antitoxin MazE	3.71543	0
EfmE745_00570	Chromosome	-	hypothetical protein	3.62791	7.77622e-83
EfmE745_02980	Plasmid 1	-	hypothetical protein	3.61818	3.57629e-84
EfmE745_02579	Chromosome	-	Secreted 45 kDa protein precursor	3.54884	4.37497e-133
EfmE745_01409	Chromosome	-	hypothetical protein	3.53061	7.87855e-141
predicted RNA		-	-	3.5125	4.15047e-210
predicted RNA		-	-	3.50932	2.24968e-215
predicted RNA		-	-	3.50625	1.60193e-209
predicted RNA		-	-	3.50311	5.54193e-213
predicted RNA		-	-	3.50311	5.8062e-213
predicted RNA		-	-	3.49689	6.79959e-208
EfmE745_02456	Chromosome	-	HIT-like protein	3.41333	0
EfmE745_03232	Plasmid 6	-	Zeta toxin	3.41313	0
EfmE745_03231	Plasmid 6	-	hypothetical protein	3.40233	0
EfmE745_01156	Chromosome	yheI_2	putative multidrug resistance ABC transporter ATP-binding/permease protein YheI	3.38636	2.49366e-218
EfmE745_02440	Chromosome	-	hypothetical protein	3.38095	0
EfmE745_01403	Chromosome	-	hypothetical protein	3.35955	2.76168e-260
EfmE745_01157	Chromosome	yheH	putative multidrug resistance ABC transporter ATP-binding/permease protein YheH	3.34211	4.02957e-160
EfmE745_02457	Chromosome	-	YtxH-like protein	3.32915	0
EfmE745_00417	Chromosome	patA_1	Putative N-acetyl-LL-diaminopimelate aminotransferase	3.31818	0
EfmE745_00223	Chromosome	kdgA	KHG/KDPG aldolase	3.28571	1.67647e-85
EfmE745_02988	Plasmid 1	-	hypothetical protein	3.27241	1.69599e-182
EfmE745_01741	Chromosome	hmpT	Thiamine precursor transporter HmpT	3.26016	0
EfmE745_00573	Chromosome	yheS_2	putative ABC transporter ATP-binding protein YheS	3.25	1.41127e-123
EfmE745_00117	Chromosome	-	hypothetical protein	3.24444	6.38425e-66
EfmE745_00898	Chromosome	sugC	Trehalose import ATP-binding protein SugC	3.23333	3.79833e-64
EfmE745_02987	Plasmid 1	-	Plasmid stabilization system protein	3.18894	3.95083e-148
EfmE745_02910	Plasmid 1	-	hypothetical protein	3.18605	3.66942e-205
EfmE745_00312	Chromosome	npr_1	NADH peroxidase	3.17857	1.68529e-58
EfmE745_01407	Chromosome	-	hypothetical protein	3.16667	5.95258e-264
EfmE745_00652	Chromosome	-	hypothetical protein	3.16265	0
EfmE745_02268	Chromosome	-	Bacterial regulatory proteins, tetR family	3.16216	1.38756e-254
EfmE745_00762	Chromosome	-	hypothetical protein	3.15476	2.07984e-262
EfmE745_02998	Plasmid 1	-	hypothetical protein	3.11111	1.34424e-137
EfmE745_01982	Chromosome	ycfH_2	putative deoxyribonuclease YcfH	3.10638	4.15804e-62
EfmE745_00484	Chromosome	-	Calcineurin-like phosphoesterase superfamily domain protein	3.10345	5.53503e-222
EfmE745_01147	Chromosome	-	YtxH-like protein	3.0898	0
EfmE745_01406	Chromosome	-	hypothetical protein	3.08036	3.138e-57
EfmE745_01833	Chromosome	cysK	Cysteine synthase	3.075	3.16862e-283
EfmE745_01743	Chromosome	fcbA2	4-chlorobenzoate--CoA ligase	3.0625	4.46651e-264
EfmE745_01794	Chromosome	pyrR	Bifunctional protein pyrR	3.06154	1.54864e-55
EfmE745_02281	Chromosome	-	hypothetical protein	3.05263	5.70301e-139
EfmE745_03051	Plasmid 2	-	hypothetical protein	3.05263	6.02931e-233
EfmE745_00790	Chromosome	-	hypothetical protein	3.03509	2.71932e-137
EfmE745_01720	Chromosome	yecS_2	Inner membrane amino-acid ABC transporter permease protein YecS	3.02632	2.73315e-177
EfmE745_01209	Chromosome	rny_1	Ribonuclease Y	3.02227	0
EfmE745_00253	Chromosome	-	Putative universal stress protein	2.96978	0
EfmE745_01382	Chromosome	-	Cupin domain protein	2.96875	6.72498e-175
EfmE745_01790	Chromosome	carA	Carbamoyl-phosphate synthase small chain	2.94595	2.92239e-157
EfmE745_01983	Chromosome	ssuB	Aliphatic sulfonates import ATP-binding protein SsuB	2.94286	4.84005e-146
EfmE745_03108	Plasmid 5	-	hypothetical protein	2.94118	6.20798e-171
EfmE745_02662	Chromosome	mutS_2	DNA mismatch repair protein MutS	2.9375	3.06515e-81
EfmE745_00357	Chromosome	-	lineage-specific thermal regulator protein	2.92308	1.35339e-111
EfmE745_02909	Plasmid 1	hisK	Histidinol-phosphatase	2.90625	1.40986e-137
predicted RNA		-	-	2.90007	6.75979e-241
EfmE745_00177	Chromosome	-	hypothetical protein	2.88182	3.12521e-119
EfmE745_02911	Plasmid 1	-	Putative bifunctional phosphatase/peptidyl-prolyl cis-trans isomerase	2.86667	1.06947e-111
EfmE745_01791	Chromosome	pyrC	Dihydroorotase	2.85417	3.25449e-90
EfmE745_02429	Chromosome	cypC	Fatty-acid peroxygenase	2.82609	3.68916e-166
EfmE745_00013	Chromosome	purA	Adenylosuccinate synthetase	2.80129	7.94405e-181
EfmE745_00195	Chromosome	rpsN2_1	Alternate 30S ribosomal protein S14	2.8	1.9228e-121
EfmE745_01071	Chromosome	gloA	Lactoylglutathione lyase	2.78457	2.60271e-221
EfmE745_01009	Chromosome	-	hypothetical protein	2.77175	7.7608e-243
EfmE745_02916	Plasmid 1	-	Transposase IS66 family protein	2.77099	9.25017e-229
EfmE745_01789	Chromosome	carB	Carbamoyl-phosphate synthase large chain	2.76712	4.88227e-240
EfmE745_02227	Chromosome	-	Transposase IS66 family protein	2.75573	1.07768e-227
EfmE745_01323	Chromosome	-	Transposase IS66 family protein	2.74286	1.32534e-233
EfmE745_03023	Plasmid 2	-	helix-turn-helix protein	2.74209	1.14512e-182
EfmE745_01963	Chromosome	yuaF	putative membrane protein YuaF	2.73239	1.63433e-40
EfmE745_01891	Chromosome	-	hypothetical protein	2.73132	1.73818e-233
EfmE745_03236	Plasmid 6	-	Transposase IS66 family protein	2.72464	6.56735e-229
EfmE745_01011	Chromosome	-	hypothetical protein	2.72321	2.62512e-170
EfmE745_00244	Chromosome	ybgC	Acyl-CoA thioester hydrolase YbgC	2.71698	2.80149e-141
EfmE745_03028	Plasmid 2	vanH	D-specific alpha-keto acid dehydrogenase	2.71292	1.35308e-219
EfmE745_00689	Chromosome	manX_3	PTS system mannose-specific EIIAB component	2.70661	3.54082e-179
EfmE745_01788	Chromosome	pyrK_2	Dihydroorotate dehydrogenase B (NAD(+)), electron transfer subunit	2.68142	9.01647e-60
EfmE745_01404	Chromosome	-	hypothetical protein	2.66901	3.04231e-45
EfmE745_00224	Chromosome	kdgK	2-dehydro-3-deoxygluconokinase	2.66667	1.4932e-62
EfmE745_00651	Chromosome	-	hypothetical protein	2.66667	7.86621e-201
EfmE745_01010	Chromosome	yrrK	Putative Holliday junction resolvase	2.66638	7.73463e-173
EfmE745_01792	Chromosome	pyrB	Aspartate carbamoyltransferase	2.63636	1.14887e-57
EfmE745_02336	Chromosome	-	hypothetical protein	2.63551	8.25399e-62
EfmE745_00107	Chromosome	oppD_1	Oligopeptide transport ATP-binding protein OppD	2.62032	2.05245e-193
EfmE745_01405	Chromosome	-	hypothetical protein	2.59375	3.10274e-90
EfmE745_01146	Chromosome	-	hypothetical protein	2.57831	5.61015e-92
EfmE745_00383	Chromosome	rbsK	Ribokinase	2.57407	1.10879e-163
predicted RNA		-	-	2.57343	4.2542e-67
EfmE745_00963	Chromosome	-	hypothetical protein	2.54839	1.16099e-53
EfmE745_00293	Chromosome	-	hypothetical protein	2.54286	1.321e-121
EfmE745_00310	Chromosome	-	NADH oxidase	2.54286	1.25545e-33
EfmE745_01948	Chromosome	xpt	Xanthine phosphoribosyltransferase	2.51471	7.50197e-182
EfmE745_00156	Chromosome	-	hypothetical protein	2.51416	4.81825e-152
EfmE745_01993	Chromosome	-	hypothetical protein	2.5122	6.18205e-177
EfmE745_01719	Chromosome	yckB	putative ABC transporter extracellular-binding protein YckB precursor	2.50847	4.59571e-48
EfmE745_00442	Chromosome	argR_1	Arginine repressor	2.5027	3.99955e-110
predicted RNA		-	-	2.48594	1.83944e-132
EfmE745_01836	Chromosome	tkt	Transketolase	2.47354	2.91682e-67
EfmE745_01132	Chromosome	pstA	Phosphate transport system permease protein PstA	2.46078	3.38963e-119
EfmE745_00942	Chromosome	-	Phosphatidylglycerophosphatase A	2.45902	8.84925e-44
EfmE745_00017	Chromosome	pox5	Pyruvate oxidase	2.45283	2.09206e-122
EfmE745_01888	Chromosome	-	LysM domain/BON superfamily protein	2.43983	4.74347e-158
EfmE745_01262	Chromosome	phoR_2	Alkaline phosphatase synthesis sensor protein PhoR	2.42342	2.62428e-154
EfmE745_00245	Chromosome	nnrD	ADP-dependent (S)-NAD(P)H-hydrate dehydratase	2.42222	4.73587e-30
EfmE745_00650	Chromosome	-	hypothetical protein	2.41912	7.73365e-161
EfmE745_02678	Chromosome	-	hypothetical protein	2.40462	7.56901e-67
predicted RNA		-	-	2.39578	4.91879e-146
EfmE745_01602	Chromosome	-	hypothetical protein	2.39378	4.3976e-152
EfmE745_03026	Plasmid 2	vanX	D-alanyl-D-alanine dipeptidase	2.39322	1.9072e-149
EfmE745_01599	Chromosome	nrdR	Transcriptional repressor NrdR	2.38462	6.94496e-69
EfmE745_01385	Chromosome	-	Bacterial regulatory proteins, tetR family	2.38245	3.96977e-130
EfmE745_02598	Chromosome	thiT	Thiamine transporter ThiT	2.37975	1.63373e-35
EfmE745_02815	Plasmid 1	ssb_3	Single-stranded DNA-binding protein ssb	2.37681	2.67657e-117
EfmE745_02390	Chromosome	-	CBS domain protein	2.37634	1.4187e-130
EfmE745_00311	Chromosome	hchA	Molecular chaperone Hsp31 and glyoxalase 3	2.35106	1.41768e-55
EfmE745_01984	Chromosome	-	Putative thiamine biosynthesis protein	2.33333	6.28716e-27
EfmE745_03079	Plasmid 4	-	hypothetical protein	2.30233	9.24905e-31
EfmE745_02597	Chromosome	-	hypothetical protein	2.288	5.59564e-132
EfmE745_00964	Chromosome	yhaX	Stress response protein YhaX	2.27473	3.25412e-70
EfmE745_00443	Chromosome	algC	Phosphomannomutase/phosphoglucomutase	2.2716	1.17325e-114
EfmE745_02414	Chromosome	mecA	Adapter protein MecA	2.25891	1.34944e-113
EfmE745_00796	Chromosome	-	Integrase core domain protein	2.23913	4.73093e-113
EfmE745_02275	Chromosome	-	Integrase core domain protein	2.23913	4.95162e-113
EfmE745_03087	Plasmid 4	-	hypothetical protein	2.23318	7.53368e-61
predicted RNA		-	-	2.23245	3.47356e-35
predicted RNA		-	-	2.23245	3.47356e-35
predicted RNA		-	-	2.23245	3.47356e-35
predicted RNA		-	-	2.22947	3.68108e-35
predicted RNA		-	-	2.22947	3.68108e-35
EfmE745_01786	Chromosome	pyrDB	Dihydroorotate dehydrogenase B (NAD(+)), catalytic subunit	2.22807	9.19761e-40
predicted RNA		-	-	2.22518	6.38883e-35
EfmE745_02923	Plasmid 1	-	Integrase core domain protein	2.21875	4.85836e-127
EfmE745_02177	Chromosome	-	hypothetical protein	2.20968	2.57356e-23
EfmE745_01784	Chromosome	pyrE	Orotate phosphoribosyltransferase	2.2087	2.4418e-58
EfmE745_00953	Chromosome	-	Transposase	2.2069	1.28829e-94
EfmE745_01739	Chromosome	malL_2	Oligo-1,6-glucosidase	2.2069	1.6062e-109
EfmE745_02878	Plasmid 1	-	Transposase	2.2069	1.15971e-94
EfmE745_02086	Chromosome	-	Putative universal stress protein	2.20455	3.04896e-66
EfmE745_02677	Chromosome	-	Zeta toxin	2.2	7.20082e-104
EfmE745_03027	Plasmid 2	vanA	Vancomycin/teicoplanin A-type resistance protein VanA	2.199	4.21159e-120
EfmE745_01131	Chromosome	pstC	Phosphate transport system permease protein PstC	2.19828	2.63707e-107
EfmE745_01793	Chromosome	pyrP	Uracil permease	2.19149	6.04484e-43
EfmE745_00688	Chromosome	manX_2	PTS system mannose-specific EIIAB component	2.17969	7.30741e-107
EfmE745_03013	Plasmid 1	ltrA_5	Group II intron-encoded protein LtrA	2.17797	6.87039e-118
EfmE745_03145	Plasmid 5	ltrA_6	Group II intron-encoded protein LtrA	2.17797	8.44151e-118
EfmE745_03205	Plasmid 6	ltrA_7	Group II intron-encoded protein LtrA	2.17797	6.14724e-118
EfmE745_01588	Chromosome	pphA	Serine/threonine-protein phosphatase 1	2.17647	1.66236e-59
EfmE745_01962	Chromosome	yqiK	Inner membrane protein YqiK	2.17647	1.31477e-112
EfmE745_01787	Chromosome	pyrK_1	Dihydroorotate dehydrogenase B (NAD(+)), electron transfer subunit	2.176	1.43531e-27
EfmE745_00127	Chromosome	-	Calcineurin-like phosphoesterase superfamily domain protein	2.175	1.14497e-105
EfmE745_00151	Chromosome	msrB	Peptide methionine sulfoxide reductase MsrB	2.17204	1.04907e-71
EfmE745_00258	Chromosome	-	Transposase	2.16949	2.4366e-93
EfmE745_03237	Plasmid 6	-	hypothetical protein	2.15957	8.87802e-109
EfmE745_00544	Chromosome	-	hypothetical protein	2.14894	4.09332e-61
EfmE745_02348	Chromosome	-	hypothetical protein	2.14583	4.13634e-26
EfmE745_01263	Chromosome	phoP	Alkaline phosphatase synthesis transcriptional regulatory protein PhoP	2.13393	2.60171e-62
EfmE745_02461	Chromosome	yhaO	putative metallophosphoesterase YhaO	2.11905	3.08574e-33
EfmE745_01845	Chromosome	-	hypothetical protein	2.11149	2.94061e-95
EfmE745_03029	Plasmid 2	walK_2	Sensor protein kinase WalK	2.10526	2.53136e-70
EfmE745_03137	Plasmid 5	hypBA2	Beta-L-arabinobiosidase precursor	2.09783	1.35586e-99
EfmE745_00215	Chromosome	-	Integrase core domain protein	2.08	4.07658e-81
EfmE745_01800	Chromosome	csp	Cold shock-like protein	2.07783	1.52739e-85
EfmE745_00604	Chromosome	mshD_2	Mycothiol acetyltransferase	2.07018	7.41861e-41
EfmE745_01150	Chromosome	ponA_1	Penicillin-binding protein 1A/1B	2.0696	5.22084e-70
EfmE745_03052	Plasmid 2	ligA_2	DNA ligase	2.06316	5.76527e-35
EfmE745_01133	Chromosome	pstB3_1	Phosphate import ATP-binding protein PstB 3	2.05462	1.11426e-93
EfmE745_00537	Chromosome	-	Sortase family protein	2.04651	2.61361e-72
EfmE745_01875	Chromosome	-	hypothetical protein	2.04167	8.95129e-15
EfmE745_00889	Chromosome	-	Bifunctional NMN adenylyltransferase/Nudix hydrolase	2.03061	1.99323e-88
EfmE745_01882	Chromosome	-	hypothetical protein	2.02242	2.01639e-19
EfmE745_01742	Chromosome	pdxK	Pyridoxine kinase	2.02162	1.72942e-82
EfmE745_03047	Plasmid 2	-	hypothetical protein	2.01961	5.99437e-73
EfmE745_02342	Chromosome	-	hypothetical protein	2.01852	3.69074e-72
EfmE745_01947	Chromosome	pucK	Uric acid permease PucK	2.00518	2.78408e-76
EfmE745_02458	Chromosome	prsA_3	Foldase protein PrsA precursor	2.0036	6.17706e-73
EfmE745_00251	Chromosome	pepA	Glutamyl aminopeptidase	2	5.50643e-88
EfmE745_00330	Chromosome	dhaK	PTS-dependent dihydroxyacetone kinase, dihydroxyacetone-binding subunit DhaK	2	9.58392e-30
EfmE745_03099	Plasmid 4	-	hypothetical protein	2	1.1802e-67
EfmE745_02563	Chromosome	dusC	tRNA-dihydrouridine synthase C	0.493088	1.47769e-11
EfmE745_00896	Chromosome	rsmA_1	Ribosomal RNA small subunit methyltransferase A	0.492424	8.07093e-15
EfmE745_00012	Chromosome	dnaC	Replicative DNA helicase	0.490654	4.59976e-35
EfmE745_02265	Chromosome	-	hypothetical protein	0.490625	1.57947e-35
EfmE745_02781	Chromosome	serS	Serine--tRNA ligase	0.490347	1.13957e-44
EfmE745_00482	Chromosome	-	hypothetical protein	0.490239	1.71285e-11
EfmE745_00971	Chromosome	valS	Valine--tRNA ligase	0.490234	1.91134e-34
EfmE745_00497	Chromosome	rodA	Rod shape-determining protein RodA	0.489443	1.18639e-73
EfmE745_00341	Chromosome	tyrS1	Tyrosine--tRNA ligase 1	0.488812	8.20624e-56
EfmE745_02400	Chromosome	pspB_2	Putative phosphoserine phosphatase 2	0.488479	4.26664e-18
EfmE745_02417	Chromosome	rapA	RNA polymerase-associated protein RapA	0.486842	7.72646e-55
EfmE745_01183	Chromosome	cap8A	Capsular polysaccharide type 8 biosynthesis protein cap8A	0.486275	2.07097e-09
EfmE745_01358	Chromosome	-	hypothetical protein	0.484848	3.42193e-33
EfmE745_01892	Chromosome	-	hypothetical protein	0.484848	1.65067e-37
EfmE745_02248	Chromosome	wbbD	UDP-Gal:alpha-D-GlcNAc-diphosphoundecaprenol beta-1,3-galactosyltransferase	0.484756	3.11229e-27
EfmE745_00207	Chromosome	queA	S-adenosylmethionine:tRNA ribosyltransferase-isomerase	0.484284	3.85179e-51
EfmE745_02210	Chromosome	corC_2	Magnesium and cobalt efflux protein CorC	0.482639	1.78678e-54
EfmE745_02212	Chromosome	yjcF_2	putative N-acetyltransferase YjcF	0.482456	1.51374e-47
EfmE745_01378	Chromosome	glpQ	Glycerophosphoryl diester phosphodiesterase precursor	0.479592	7.69708e-10
EfmE745_02410	Chromosome	-	hypothetical protein	0.478903	1.19796e-44
EfmE745_00983	Chromosome	clpP_2	ATP-dependent Clp protease proteolytic subunit	0.477099	6.45777e-42
EfmE745_01357	Chromosome	-	Putative phosphatase	0.476821	2.05257e-49
EfmE745_02406	Chromosome	rluD_2	Ribosomal large subunit pseudouridine synthase D	0.476077	6.13744e-57
EfmE745_00146	Chromosome	mutS_1	DNA mismatch repair protein MutS	0.475983	4.73737e-88
EfmE745_02530	Chromosome	metK	S-adenosylmethionine synthase	0.475634	8.68983e-90
EfmE745_00934	Chromosome	tadA_1	tRNA-specific adenosine deaminase	0.475	7.3514e-36
EfmE745_01823	Chromosome	ponA_2	Penicillin-binding protein 1A	0.474114	9.24653e-55
EfmE745_02350	Chromosome	yycI	Two-component system YycFG regulatory protein	0.473529	3.74703e-37
EfmE745_02786	Chromosome	parB	putative chromosome-partitioning protein ParB	0.473193	6.2751e-59
EfmE745_02261	Chromosome	epsH	Putative glycosyltransferase EpsH	0.472973	2.98498e-43
EfmE745_01087	Chromosome	eno	Enolase	0.470864	2.96776e-20
EfmE745_01188	Chromosome	gph_1	Phosphoglycolate phosphatase	0.469565	5.91196e-32
EfmE745_00578	Chromosome	-	Putative NrdI-like protein	0.469072	2.55276e-36
EfmE745_00452	Chromosome	-	hypothetical protein	0.466403	5.08072e-49
EfmE745_02256	Chromosome	-	hypothetical protein	0.466258	1.4697e-65
EfmE745_02259	Chromosome	rfbC	dTDP-4-dehydrorhamnose 3,5-epimerase	0.46434	1.67704e-60
EfmE745_02002	Chromosome	pflB	Formate acetyltransferase	0.464286	1.29284e-77
EfmE745_02205	Chromosome	ptsH	Phosphocarrier protein HPr	0.463316	1.93721e-40
EfmE745_00475	Chromosome	mtnN	5'-methylthioadenosine/S-adenosylhomocysteine nucleosidase	0.462916	3.73215e-28
EfmE745_02757	Chromosome	yjlD	NADH dehydrogenase-like protein YjlD	0.462185	2.3329e-83
predicted RNA		-	-	0.46124	1.42786e-49
EfmE745_00014	Chromosome	-	DegV domain-containing protein	0.460606	7.8662e-74
predicted RNA		-	-	0.460129	7.46032e-12
EfmE745_02057	Chromosome	fur	Ferric uptake regulation protein	0.458333	2.97667e-12
EfmE745_01491	Chromosome	infB	Translation initiation factor IF-2	0.455405	1.33311e-43
EfmE745_00962	Chromosome	ansA	L-asparaginase	0.455357	3.62713e-53
predicted RNA		-	antisense: ptsI	0.455172	4.72459e-62
predicted RNA		-	-	0.454992	1.81238e-58
EfmE745_01872	Chromosome	dtpT_1	Di-/tripeptide transporter	0.45481	1.66745e-34
EfmE745_01583	Chromosome	-	hypothetical protein	0.454545	8.27734e-58
EfmE745_02016	Chromosome	rbgA	Ribosome biogenesis GTPase A	0.454545	4.1997e-14
EfmE745_01190	Chromosome	epsL	putative sugar transferase EpsL	0.453704	4.72961e-57
EfmE745_00437	Chromosome	-	LysM domain/BON superfamily protein	0.451858	1.55339e-83
EfmE745_00036	Chromosome	guaA_1	GMP synthase [glutamine-hydrolyzing]	0.450536	6.19667e-82
EfmE745_02453	Chromosome	-	Phosphotransferase enzyme family protein	0.449799	2.2701e-13
EfmE745_01483	Chromosome	cdsA	Phosphatidate cytidylyltransferase	0.449153	2.83716e-44
EfmE745_03072	Plasmid 4	-	hypothetical protein	0.447205	1.37236e-20
EfmE745_00405	Chromosome	luxS	S-ribosylhomocysteine lyase	0.44504	8.88689e-101
EfmE745_02080	Chromosome	clsA_2	Major cardiolipin synthase ClsA	0.444934	1.39996e-51
predicted RNA		-	-	0.443433	4.43333e-51
EfmE745_00498	Chromosome	mgsR	Regulatory protein MgsR	0.443281	5.72524e-14
EfmE745_00145	Chromosome	-	hypothetical protein	0.443038	2.13032e-61
EfmE745_00090	Chromosome	truA	tRNA pseudouridine synthase A	0.442748	1.11378e-47
EfmE745_02004	Chromosome	parE	DNA topoisomerase 4 subunit B	0.441365	2.08811e-73
EfmE745_02257	Chromosome	rmlD	dTDP-4-dehydrorhamnose reductase	0.437601	1.42561e-110
EfmE745_02747	Chromosome	rpoB	DNA-directed RNA polymerase subunit beta	0.436766	1.1427e-61
EfmE745_00671	Chromosome	-	hypothetical protein	0.435644	1.47318e-24
EfmE745_02127	Chromosome	-	Helix-turn-helix domain protein	0.435115	1.20323e-58
EfmE745_02756	Chromosome	-	hypothetical protein	0.434783	6.00173e-46
EfmE745_00712	Chromosome	murD_1	UDP-N-acetylmuramoylalanine--D-glutamate ligase	0.433594	5.53509e-59
EfmE745_01873	Chromosome	dtpT_2	Di-/tripeptide transporter	0.433504	6.66397e-108
EfmE745_01513	Chromosome	glnM_1	putative glutamine ABC transporter permease protein GlnM	0.432983	1.08543e-67
EfmE745_01921	Chromosome	pdhD	Dihydrolipoyl dehydrogenase	0.432971	1.56487e-87
EfmE745_00008	Chromosome	ssb_1	Single-stranded DNA-binding protein ssb	0.431499	1.00415e-89
predicted RNA		-	-	0.430672	1.04496e-64
EfmE745_01182	Chromosome	lytR_1	Transcriptional regulator LytR	0.429752	2.03106e-17
EfmE745_01977	Chromosome	-	hypothetical protein	0.429688	7.46668e-47
EfmE745_01213	Chromosome	dacA	D-alanyl-D-alanine carboxypeptidase DacA precursor	0.427518	5.73185e-119
EfmE745_00849	Chromosome	murD_2	UDP-N-acetylmuramoylalanine--D-glutamate ligase	0.424658	1.25695e-40
EfmE745_03125	Plasmid 5	-	hypothetical protein	0.422857	7.27167e-22
EfmE745_02425	Chromosome	aspS	Aspartate--tRNA ligase	0.421836	6.47203e-68
EfmE745_02621	Chromosome	-	Putative TrmH family tRNA/rRNA methyltransferase	0.421171	4.81789e-72
EfmE745_00170	Chromosome	rpsO	30S ribosomal protein S15	0.420807	7.19558e-130
EfmE745_00041	Chromosome	deoC2	Deoxyribose-phosphate aldolase 2	0.420533	4.24775e-134
EfmE745_01049	Chromosome	zapA	Cell division protein ZapA	0.419689	4.50078e-43
EfmE745_02216	Chromosome	rlmCD_2	23S rRNA (uracil-C(5))-methyltransferase RlmCD	0.419162	7.80316e-19
EfmE745_00589	Chromosome	-	hypothetical protein	0.41875	2.92169e-41
EfmE745_02009	Chromosome	clpY	ATP-dependent protease ATPase subunit ClpY	0.418426	4.70663e-119
predicted RNA		-	-	0.418142	5.52994e-61
EfmE745_00859	Chromosome	prfA	Peptide chain release factor 1	0.418067	1.41203e-117
EfmE745_00661	Chromosome	rsmI	Ribosomal RNA small subunit methyltransferase I	0.417323	1.06926e-65
EfmE745_02611	Chromosome	cinA	Putative competence-damage inducible protein	0.417112	1.1795e-19
EfmE745_02570	Chromosome	hslR	Heat shock protein 15	0.416894	3.2436e-52
EfmE745_02746	Chromosome	rpoC	DNA-directed RNA polymerase subunit beta'	0.415225	8.30069e-76
EfmE745_02523	Chromosome	rsmH_2	Ribosomal RNA small subunit methyltransferase H	0.415144	9.27222e-90
EfmE745_00663	Chromosome	-	anaerobic ribonucleotide reductase-activating protein	0.414773	1.62351e-60
EfmE745_01517	Chromosome	-	Aspartate racemase	0.411399	5.79876e-140
EfmE745_02889	Plasmid 1	qseB	Transcriptional regulatory protein QseB	0.409722	6.31432e-49
EfmE745_02267	Chromosome	-	Flavodoxin	0.409037	1.4494e-71
EfmE745_02562	Chromosome	lysS	Lysine--tRNA ligase	0.407747	1.96801e-102
EfmE745_02081	Chromosome	thiD	Hydroxymethylpyrimidine/phosphomethylpyrimidine kinase	0.407143	1.80073e-70
EfmE745_02001	Chromosome	pflA	Pyruvate formate-lyase-activating enzyme	0.406977	5.27575e-84
EfmE745_02620	Chromosome	-	YacP-like NYN domain protein	0.406522	6.45967e-23
EfmE745_02571	Chromosome	ytgP_3	putative cell division protein YtgP	0.406015	1.54957e-20
EfmE745_02488	Chromosome	rluD_3	Ribosomal large subunit pseudouridine synthase D	0.40566	2.11747e-49
EfmE745_01922	Chromosome	pdhC	Dihydrolipoyllysine-residue acetyltransferase component of pyruvate dehydrogenase complex	0.405479	1.03795e-107
EfmE745_02241	Chromosome	pglH_2	GalNAc-alpha-(1->4)-GalNAc-alpha-(1->3)- diNAcBac-PP-undecaprenol alpha-1,4-N-acetyl-D-galactosaminyltransferase	0.405063	8.71543e-101
EfmE745_01077	Chromosome	rpoE	putative DNA-directed RNA polymerase subunit delta	0.404867	2.82373e-95
EfmE745_00042	Chromosome	cdd	Cytidine deaminase	0.40481	1.00912e-80
EfmE745_01592	Chromosome	murC	UDP-N-acetylmuramate--L-alanine ligase	0.402375	4.61565e-102
EfmE745_00618	Chromosome	luxO_1	Regulatory protein LuxO	0.400862	1.2018e-147
EfmE745_02500	Chromosome	rluB_2	Ribosomal large subunit pseudouridine synthase B	0.4	2.67118e-30
EfmE745_02008	Chromosome	codY	GTP-sensing transcriptional pleiotropic repressor CodY	0.398637	3.91049e-108
EfmE745_00429	Chromosome	-	hypothetical protein	0.398058	4.29649e-38
EfmE745_02056	Chromosome	-	hypothetical protein	0.397661	1.08851e-57
EfmE745_02522	Chromosome	-	coproporphyrinogen III oxidase	0.397436	6.14097e-75
EfmE745_01534	Chromosome	glmS	Glutamine--fructose-6-phosphate aminotransferase [isomerizing]	0.396529	1.42619e-116
EfmE745_02232	Chromosome	vraR_1	Response regulator protein VraR	0.396226	6.17599e-23
EfmE745_00189	Chromosome	ddl_1	D-alanine--D-alanine ligase	0.395789	2.02429e-128
EfmE745_01337	Chromosome	-	hypothetical protein	0.394958	9.68445e-76
EfmE745_01566	Chromosome	-	prephenate dehydrogenase	0.394619	1.49748e-24
EfmE745_01228	Chromosome	ycaM	Inner membrane transporter YcaM	0.394495	4.07889e-159
EfmE745_00144	Chromosome	-	hypothetical protein	0.39375	2.12567e-88
EfmE745_02240	Chromosome	-	O-Antigen ligase	0.392765	2.53331e-144
EfmE745_02000	Chromosome	ppaC	putative manganese-dependent inorganic pyrophosphatase	0.39254	3.07978e-134
EfmE745_01608	Chromosome	-	hypothetical protein	0.390625	2.6805e-71
EfmE745_01516	Chromosome	-	D-aspartate ligase	0.390572	1.23806e-161
EfmE745_01564	Chromosome	aroB	3-dehydroquinate synthase	0.390244	6.4008e-52
EfmE745_00384	Chromosome	degA_2	HTH-type transcriptional regulator DegA	0.38806	6.81341e-101
EfmE745_02391	Chromosome	queT_2	Queuosine precursor transporter QueT	0.387435	1.97054e-56
EfmE745_00474	Chromosome	-	hypothetical protein	0.387097	1.74737e-57
EfmE745_02693	Chromosome	-	hypothetical protein	0.386957	1.40837e-61
EfmE745_00408	Chromosome	efp	Elongation factor P	0.385252	1.81235e-173
EfmE745_00473	Chromosome	nudF	ADP-ribose pyrophosphatase	0.384615	3.79448e-96
EfmE745_02573	Chromosome	pth	Peptidyl-tRNA hydrolase	0.384615	1.17876e-76
EfmE745_01565	Chromosome	aroC	Chorismate synthase	0.383929	2.7404e-30
EfmE745_00871	Chromosome	cna	Collagen adhesin precursor	0.383886	8.37518e-111
EfmE745_01558	Chromosome	aes_1	Acetyl esterase	0.383838	1.1499e-60
EfmE745_01445	Chromosome	asnB	Asparagine synthetase [glutamine-hydrolyzing] 1	0.38342	7.94638e-120
EfmE745_00229	Chromosome	thrB_1	Homoserine kinase	0.381974	2.51347e-28
EfmE745_00601	Chromosome	murB	UDP-N-acetylenolpyruvoylglucosamine reductase	0.380744	8.29927e-100
EfmE745_00583	Chromosome	-	hypothetical protein	0.38055	1.35023e-55
EfmE745_01482	Chromosome	uppS	Ditrans,polycis-undecaprenyl-diphosphate synthase ((2E,6E)-farnesyl-diphosphate specific)	0.379061	7.10059e-28
EfmE745_02886	Plasmid 1	-	hypothetical protein	0.378033	5.62687e-37
EfmE745_02223	Chromosome	-	GtrA-like protein	0.377622	1.19037e-97
EfmE745_02624	Chromosome	cysE	Serine acetyltransferase	0.377581	6.242e-56
EfmE745_00105	Chromosome	acpP	Acyl carrier protein	0.376826	4.67765e-126
EfmE745_00879	Chromosome	rlmN	putative dual-specificity RNA methyltransferase RlmN	0.372881	2.62103e-30
EfmE745_01846	Chromosome	obg	GTPase ObgE	0.369565	7.40339e-135
EfmE745_02405	Chromosome	mgtE	Magnesium transporter MgtE	0.369281	1.18224e-99
EfmE745_00190	Chromosome	murF	UDP-N-acetylmuramoyl-tripeptide--D-alanyl-D- alanine ligase	0.367347	3.3644e-66
EfmE745_00448	Chromosome	acuR	Transcriptional regulator AcuR	0.366906	3.01188e-71
EfmE745_02076	Chromosome	pksG	Polyketide biosynthesis 3-hydroxy-3-methylglutaryl-ACP synthase PksG	0.362229	7.13042e-81
EfmE745_00678	Chromosome	-	Putative O-methyltransferase/MSMEI_4947	0.361789	7.08103e-121
EfmE745_02622	Chromosome	mrnC	Mini-ribonuclease 3	0.361465	1.56907e-33
EfmE745_02247	Chromosome	-	LicD family protein	0.36	8.49802e-42
EfmE745_01084	Chromosome	gap_1	Glyceraldehyde-3-phosphate dehydrogenase	0.357873	3.08623e-51
EfmE745_02762	Chromosome	yhbU_1	putative protease YhbU precursor	0.35641	2.13779e-136
EfmE745_02260	Chromosome	rmlA1	Glucose-1-phosphate thymidylyltransferase 1	0.35611	4.14889e-207
EfmE745_01567	Chromosome	aroA	3-phosphoshikimate 1-carboxyvinyltransferase	0.355212	4.37996e-63
EfmE745_02787	Chromosome	soj_1	Sporulation initiation inhibitor protein Soj	0.355159	5.01737e-89
EfmE745_02233	Chromosome	liaS	Sensor histidine kinase LiaS	0.353982	4.39516e-76
EfmE745_02349	Chromosome	yycJ	Putative metallo-hydrolase YycJ	0.35102	5.63121e-95
EfmE745_02161	Chromosome	pyk	Pyruvate kinase	0.350804	3.13643e-144
EfmE745_01759	Chromosome	-	hypothetical protein	0.350216	7.05819e-43
EfmE745_02434	Chromosome	-	hypothetical protein	0.348837	5.11896e-94
EfmE745_02452	Chromosome	trmB	tRNA (guanine-N(7)-)-methyltransferase	0.348214	1.16042e-119
predicted RNA		-	-	0.348022	1.83886e-81
EfmE745_00395	Chromosome	-	hypothetical protein	0.347594	2.08412e-93
EfmE745_00967	Chromosome	iscS_2	Cysteine desulfurase	0.346821	1.38137e-67
predicted RNA		-	-	0.346002	9.52663e-75
EfmE745_00009	Chromosome	rpsR	30S ribosomal protein S18	0.34537	7.14646e-179
EfmE745_02059	Chromosome	-	putative membrane protein	0.343066	1.33555e-189
EfmE745_02245	Chromosome	rmd	GDP-6-deoxy-D-mannose reductase	0.339474	6.73543e-103
EfmE745_00378	Chromosome	bceB_1	Bacitracin export permease protein BceB	0.338346	1.97931e-143
EfmE745_01510	Chromosome	dnaK	Chaperone protein DnaK	0.33738	8.81606e-131
EfmE745_02075	Chromosome	thlA	Acetyl-CoA acetyltransferase	0.336207	4.95806e-115
EfmE745_01480	Chromosome	pyrH	Uridylate kinase	0.335451	1.08434e-188
EfmE745_02789	Chromosome	mnmG_2	tRNA uridine 5-carboxymethylaminomethyl modification enzyme MnmG	0.335165	2.87215e-240
EfmE745_02162	Chromosome	pfkA	6-phosphofructokinase	0.334886	1.76212e-202
EfmE745_00830	Chromosome	azoR	FMN-dependent NADH-azoreductase	0.330254	7.16134e-47
EfmE745_00481	Chromosome	iscS_1	Cysteine desulfurase	0.328571	1.42139e-56
EfmE745_00254	Chromosome	pheT_1	Phenylalanine--tRNA ligase beta subunit	0.32839	6.19081e-196
EfmE745_02660	Chromosome	drrA_1	Daunorubicin/doxorubicin resistance ATP-binding protein DrrA	0.326531	7.01248e-66
EfmE745_02244	Chromosome	epsJ_4	putative glycosyltransferase EpsJ	0.32526	1.87203e-48
EfmE745_01086	Chromosome	tpiA	Triosephosphate isomerase	0.323857	1.46363e-220
EfmE745_02246	Chromosome	ispD1	2-C-methyl-D-erythritol 4-phosphate cytidylyltransferase 1	0.32342	1.17238e-87
EfmE745_01181	Chromosome	-	hypothetical protein	0.322835	1.51576e-88
EfmE745_00358	Chromosome	-	MerR family regulatory protein	0.321739	1.07065e-94
EfmE745_01923	Chromosome	pdhB	Pyruvate dehydrogenase E1 component subunit beta	0.321185	1.61923e-121
EfmE745_02243	Chromosome	epsJ_3	putative glycosyltransferase EpsJ	0.320652	2.55172e-176
EfmE745_02401	Chromosome	trmL	tRNA (cytidine(34)-2'-O)-methyltransferase	0.320652	1.60704e-97
EfmE745_00050	Chromosome	gpmA_1	2,3-bisphosphoglycerate-dependent phosphoglycerate mutase	0.32045	4.48363e-214
EfmE745_02042	Chromosome	sle1	N-acetylmuramoyl-L-alanine amidase sle1 precursor	0.32018	4.68132e-198
EfmE745_01731	Chromosome	-	hypothetical protein	0.319672	3.0088e-113
EfmE745_01489	Chromosome	-	hypothetical protein	0.318966	3.15616e-69
EfmE745_00056	Chromosome	tuf_1	Elongation factor Tu	0.318697	3.51613e-93
EfmE745_01568	Chromosome	aroK	Shikimate kinase	0.318681	7.6722e-103
EfmE745_02236	Chromosome	-	putative aminodeoxychorismate lyase	0.317881	0
EfmE745_01569	Chromosome	pheA	Prephenate dehydratase	0.317597	1.1968e-166
predicted RNA		-	-	0.316559	7.84493e-94
EfmE745_00724	Chromosome	dtxR	Diphtheria toxin repressor	0.316062	5.28438e-116
EfmE745_02242	Chromosome	-	hypothetical protein	0.315353	5.19927e-86
EfmE745_02255	Chromosome	-	hypothetical protein	0.314815	4.22969e-196
EfmE745_02564	Chromosome	hslO	33 kDa chaperonin	0.314176	1.58838e-78
EfmE745_02521	Chromosome	bcrC	Undecaprenyl-diphosphatase BcrC	0.314103	3.44245e-92
EfmE745_00142	Chromosome	-	DNA alkylation repair enzyme	0.31383	1.43301e-106
EfmE745_00669	Chromosome	patA_2	Peptidoglycan O-acetyltransferase	0.31383	9.54911e-85
EfmE745_01822	Chromosome	recU	Holliday junction resolvase RecU	0.312	5.27291e-153
EfmE745_00181	Chromosome	udk	Uridine kinase	0.311606	1.90613e-100
EfmE745_02642	Chromosome	-	Muramidase-2 precursor	0.310493	1.48321e-226
EfmE745_02788	Chromosome	rsmG	Ribosomal RNA small subunit methyltransferase G	0.310044	8.23357e-184
EfmE745_01918	Chromosome	typA	GTP-binding protein TypA/BipA	0.309145	1.84821e-192
EfmE745_02345	Chromosome	groS	10 kDa chaperonin	0.306684	4.44805e-126
EfmE745_00670	Chromosome	dltC	D-alanine--poly(phosphoribitol) ligase subunit 2	0.304709	7.74711e-169
EfmE745_00303	Chromosome	-	B3/4 domain protein	0.303797	1.09347e-107
EfmE745_00502	Chromosome	metP_1	Methionine import system permease protein MetP	0.302632	5.93824e-175
EfmE745_02793	Chromosome	misCA	Membrane protein insertase MisCA precursor	0.301759	1.25253e-238
EfmE745_01859	Chromosome	murI	Glutamate racemase	0.30137	7.79466e-117
EfmE745_02518	Chromosome	leuS	Leucine--tRNA ligase	0.30073	4.58521e-239
EfmE745_00492	Chromosome	-	hypothetical protein	0.3	6.30753e-120
EfmE745_01490	Chromosome	rplGA	putative ribosomal protein YlxQ	0.299397	8.67263e-113
EfmE745_01008	Chromosome	endA	DNA-entry nuclease	0.298701	1.02045e-133
EfmE745_01607	Chromosome	dagK_2	Diacylglycerol kinase	0.297297	2.49425e-139
EfmE745_02039	Chromosome	der_1	GTPase Der	0.297177	0
EfmE745_00198	Chromosome	-	hypothetical protein	0.296482	3.21482e-84
EfmE745_00236	Chromosome	infC	Translation initiation factor IF-3	0.294555	5.43383e-202
EfmE745_01900	Chromosome	-	hypothetical protein	0.292553	3.95624e-142
EfmE745_02623	Chromosome	cysS	Cysteine--tRNA ligase	0.291908	4.93193e-175
EfmE745_00309	Chromosome	-	MarR family protein	0.291262	2.21236e-145
EfmE745_00858	Chromosome	tdk	Thymidine kinase	0.290801	8.84624e-229
EfmE745_01897	Chromosome	uppP	Undecaprenyl-diphosphatase	0.288732	5.89959e-124
EfmE745_01563	Chromosome	aroF	Phospho-2-dehydro-3-deoxyheptonate aldolase	0.288462	1.07804e-197
EfmE745_01470	Chromosome	arcB	Ornithine carbamoyltransferase, catabolic	0.286792	2.36986e-89
EfmE745_01511	Chromosome	dnaJ	Chaperone protein DnaJ	0.286047	1.00104e-186
predicted RNA		-	-	0.285821	4.67674e-131
EfmE745_01185	Chromosome	ywqE	Tyrosine-protein phosphatase YwqE	0.285714	3.70325e-123
EfmE745_00558	Chromosome	-	Phosphorylated carbohydrates phosphatase	0.285205	9.7136e-95
EfmE745_00007	Chromosome	rpsF	30S ribosomal protein S6	0.284302	0
EfmE745_02234	Chromosome	-	hypothetical protein	0.283482	1.17514e-76
EfmE745_02790	Chromosome	mnmE	tRNA modification GTPase MnmE	0.282869	1.34834e-82
EfmE745_01689	Chromosome	-	Flavin reductase like domain protein	0.280285	3.11118e-116
EfmE745_01999	Chromosome	-	hypothetical protein	0.279279	1.84237e-166
EfmE745_00169	Chromosome	def	Peptide deformylase	0.278261	3.02528e-145
EfmE745_01083	Chromosome	cggR	Central glycolytic genes regulator	0.278157	1.5936e-266
EfmE745_02605	Chromosome	znuA_2	High-affinity zinc uptake system binding-protein ZnuA precursor	0.277778	9.46078e-155
EfmE745_01488	Chromosome	-	hypothetical protein	0.275532	0
EfmE745_02249	Chromosome	wecA	UDP-N-acetylgalactosamine-undecaprenyl-phosphate N-acetylgalactosaminephosphotransferase	0.274933	4.60313e-204
EfmE745_00055	Chromosome	fus	Elongation factor G	0.274496	7.11336e-92
EfmE745_02387	Chromosome	-	hypothetical protein	0.274293	2.28315e-140
EfmE745_00595	Chromosome	pta	Phosphate acetyltransferase	0.271347	8.05834e-206
EfmE745_01465	Chromosome	-	ribosomal-protein-alanine N-acetyltransferase	0.267123	3.72032e-177
EfmE745_01771	Chromosome	topB_2	DNA topoisomerase 3	0.266667	1.0316e-162
EfmE745_01864	Chromosome	trpS2	Tryptophan--tRNA ligase 2	0.266272	1.57664e-90
predicted RNA		-	-	0.265957	1.32757e-152
EfmE745_02012	Chromosome	trmFO	Methylenetetrahydrofolate--tRNA-(uracil-5-)- methyltransferase TrmFO	0.264249	2.08435e-203
EfmE745_01690	Chromosome	-	hypothetical protein	0.263415	9.61495e-176
EfmE745_02524	Chromosome	-	putative ABC transporter ATP-binding protein	0.261194	1.2979e-168
EfmE745_01455	Chromosome	-	hypothetical protein	0.260406	0
EfmE745_00407	Chromosome	cysM	Cysteine synthase	0.260274	0
EfmE745_01758	Chromosome	yhhX	putative oxidoreductase YhhX	0.26009	0
EfmE745_00686	Chromosome	rpmA	50S ribosomal protein L27	0.258557	0
EfmE745_02159	Chromosome	-	hypothetical protein	0.256947	0
EfmE745_02574	Chromosome	ldh	L-lactate dehydrogenase	0.256671	0
EfmE745_02063	Chromosome	-	Calcium-transporting ATPase 1	0.256506	0
EfmE745_00552	Chromosome	-	hypothetical protein	0.256	1.22701e-185
EfmE745_02639	Chromosome	yodC_1	Putative NAD(P)H nitroreductase YodC	0.255474	6.10464e-169
EfmE745_00232	Chromosome	-	Deoxyguanosine kinase	0.255319	5.97794e-209
EfmE745_02404	Chromosome	-	CutC-like protein	0.252336	9.18782e-183
EfmE745_01557	Chromosome	-	hypothetical protein	0.251701	5.18161e-188
EfmE745_01770	Chromosome	-	hypothetical protein	0.251534	9.59134e-206
EfmE745_00230	Chromosome	thrB_2	Homoserine kinase	0.25	6.04189e-195
EfmE745_00931	Chromosome	rsmF	Ribosomal RNA small subunit methyltransferase F	0.25	4.75698e-188
EfmE745_02070	Chromosome	-	37-kD nucleoid-associated bacterial protein	0.25	0
EfmE745_02426	Chromosome	hisS	Histidine--tRNA ligase	0.248394	0
EfmE745_02794	Chromosome	rnpA	Ribonuclease P protein component	0.248276	0
predicted RNA		-	-	0.246462	0
predicted RNA		-	-	0.246456	2.44693e-168
EfmE745_01924	Chromosome	pdhA	Pyruvate dehydrogenase E1 component subunit alpha	0.244898	0
EfmE745_01497	Chromosome	ribF	Riboflavin biosynthesis protein RibF	0.244604	7.38909e-188
predicted RNA		-	-	0.244541	1.43918e-242
EfmE745_01584	Chromosome	tcyP	L-cystine uptake protein TcyP	0.244115	1.07463e-235
EfmE745_00191	Chromosome	cshA_1	DEAD-box ATP-dependent RNA helicase CshA	0.242546	0
EfmE745_02209	Chromosome	prfC	Peptide chain release factor 3	0.242347	0
EfmE745_01865	Chromosome	pheT_2	Phenylalanine--tRNA ligase beta subunit	0.241901	0
EfmE745_01192	Chromosome	pimA	GDP-mannose-dependent alpha-(1-2)-phosphatidylinositol mannosyltransferase	0.241379	4.56846e-220
EfmE745_00346	Chromosome	ccpA_1	Catabolite control protein A	0.240642	0
EfmE745_00861	Chromosome	ywlC	Threonylcarbamoyl-AMP synthase	0.240223	0
EfmE745_02172	Chromosome	thrS	Threonine--tRNA ligase	0.239812	0
EfmE745_01841	Chromosome	recJ	Single-stranded-DNA-specific exonuclease RecJ	0.239362	0
EfmE745_02073	Chromosome	-	hypothetical protein	0.238479	0
EfmE745_02527	Chromosome	frmB	S-formylglutathione hydrolase FrmB	0.238462	0
EfmE745_00406	Chromosome	metB	Cystathionine gamma-synthase	0.23817	0
EfmE745_01487	Chromosome	rimP	Ribosome maturation factor RimP	0.237736	1.50823e-124
EfmE745_01275	Chromosome	rplS	50S ribosomal protein L19	0.235996	0
EfmE745_01456	Chromosome	glcK	Glucokinase	0.235585	0
EfmE745_00860	Chromosome	prmC_1	Release factor glutamine methyltransferase	0.234899	2.30308e-228
EfmE745_02753	Chromosome	-	Gram positive anchor	0.234155	0
EfmE745_02354	Chromosome	-	DegV domain-containing protein	0.229885	0
EfmE745_01467	Chromosome	tsaD	tRNA N6-adenosine threonylcarbamoyltransferase	0.22865	1.19451e-141
EfmE745_00237	Chromosome	rpmI	50S ribosomal protein L35	0.228491	0
EfmE745_01114	Chromosome	-	hypothetical protein	0.228395	2.48203e-230
EfmE745_00587	Chromosome	-	Nicotinamide mononucleotide transporter	0.227642	0
EfmE745_00141	Chromosome	nirC	Nitrite transporter NirC	0.226415	1.67765e-250
EfmE745_01348	Chromosome	aldC	Alpha-acetolactate decarboxylase	0.224409	0
EfmE745_00439	Chromosome	thiO	Glycine oxidase	0.223301	0
predicted RNA		-	-	0.223256	0
EfmE745_00040	Chromosome	pdp	Pyrimidine-nucleoside phosphorylase	0.222798	0
EfmE745_00641	Chromosome	rpmE2	50S ribosomal protein L31 type B	0.219757	0
EfmE745_00054	Chromosome	rpsG	30S ribosomal protein S7	0.219196	0
EfmE745_01307	Chromosome	-	Transposase	0.219178	3.63894e-263
EfmE745_02251	Chromosome	kfoC	Chondroitin synthase	0.218978	0
EfmE745_01851	Chromosome	-	Putative peptidyl-prolyl cis-trans isomerase	0.218954	0
EfmE745_02010	Chromosome	hslV	ATP-dependent protease subunit HslV	0.217949	0
EfmE745_02029	Chromosome	nhaK	Sodium, potassium, lithium and rubidium/H(+) antiporter	0.217593	1.78611e-170
predicted RNA		-	-	0.216685	1.00358e-160
EfmE745_00060	Chromosome	rplW	50S ribosomal protein L23	0.216233	0
EfmE745_02795	Chromosome	rpmH	50S ribosomal protein L34	0.215633	2.78995e-286
EfmE745_02763	Chromosome	yhbU_2	putative protease YhbU precursor	0.213568	2.27359e-204
EfmE745_01308	Chromosome	-	Integrase core domain protein	0.212963	4.88171e-273
EfmE745_02011	Chromosome	xerC_4	Tyrosine recombinase XerC	0.212766	0
EfmE745_01180	Chromosome	glyS	Glycine--tRNA ligase beta subunit	0.211454	0
EfmE745_01206	Chromosome	yidC	Membrane protein insertase YidC precursor	0.209677	7.28637e-190
EfmE745_02252	Chromosome	rsmA_2	Ribosomal RNA small subunit methyltransferase A	0.208995	0
EfmE745_02656	Chromosome	-	Branched-chain amino acid transport protein (AzlD)	0.208955	3.17555e-279
EfmE745_00015	Chromosome	yheS_1	putative ABC transporter ATP-binding protein YheS	0.208925	0
EfmE745_00668	Chromosome	dltA	D-alanine--poly(phosphoribitol) ligase subunit 1	0.207792	0
EfmE745_01464	Chromosome	tsaB	tRNA threonylcarbamoyladenosine biosynthesis protein TsaB	0.207143	0
EfmE745_01805	Chromosome	alaS	Alanine--tRNA ligase	0.206897	0
EfmE745_00059	Chromosome	rplD	50S ribosomal protein L4	0.206207	0
EfmE745_00396	Chromosome	-	Deoxyguanosine kinase	0.205742	0
EfmE745_01848	Chromosome	-	Thermostable monoacylglycerol lipase	0.205742	0
EfmE745_01270	Chromosome	rpsP	30S ribosomal protein S16	0.204635	0
EfmE745_02253	Chromosome	tagH	Teichoic acids export ATP-binding protein TagH	0.202703	4.74176e-192
EfmE745_00211	Chromosome	tgt	Queuine tRNA-ribosyltransferase	0.2	0
EfmE745_02525	Chromosome	-	putative ABC transporter ATP-binding protein	0.2	5.07003e-255
EfmE745_01540	Chromosome	tig	Trigger factor	0.199922	0
EfmE745_02640	Chromosome	yodC_2	Putative NAD(P)H nitroreductase YodC	0.198347	0
EfmE745_00058	Chromosome	rplC	50S ribosomal protein L3	0.198183	0
EfmE745_01508	Chromosome	hrcA	Heat-inducible transcription repressor HrcA	0.19798	1.15514e-234
EfmE745_01466	Chromosome	-	ribosomal-protein-alanine N-acetyltransferase	0.19764	0
EfmE745_00685	Chromosome	-	hypothetical protein	0.197613	0
EfmE745_00238	Chromosome	rplT	50S ribosomal protein L20	0.197124	0
EfmE745_00061	Chromosome	rplB	50S ribosomal protein L2	0.19618	0
EfmE745_01509	Chromosome	grpE	Protein GrpE	0.195755	1.50577e-214
EfmE745_00722	Chromosome	ileS	Isoleucine--tRNA ligase	0.194366	0
EfmE745_01479	Chromosome	tsf	Elongation factor Ts	0.194135	0
EfmE745_00638	Chromosome	fba	Fructose-bisphosphate aldolase	0.190425	0
EfmE745_01271	Chromosome	-	hypothetical protein	0.187463	9.84776e-273
EfmE745_00377	Chromosome	bceA_1	Bacitracin export ATP-binding protein BceA	0.186335	0
EfmE745_01840	Chromosome	apt	Adenine phosphoribosyltransferase	0.185491	0
EfmE745_00132	Chromosome	gla	Glycerol facilitator-aquaporin gla	0.185468	0
EfmE745_02658	Chromosome	dus	putative tRNA-dihydrouridine synthase	0.182979	0
EfmE745_02041	Chromosome	cmk	Cytidylate kinase	0.181176	0
EfmE745_00085	Chromosome	rplQ	50S ribosomal protein L17	0.180683	0
EfmE745_00064	Chromosome	rpsC	30S ribosomal protein S3	0.179366	0
EfmE745_02235	Chromosome	greA	Transcription elongation factor GreA	0.178656	0
EfmE745_02435	Chromosome	-	Putative 3-methyladenine DNA glycosylase	0.178295	0
EfmE745_00557	Chromosome	mgtA	Magnesium-transporting ATPase, P-type 1	0.178218	0
EfmE745_01556	Chromosome	rlmCD_1	23S rRNA (uracil-C(5))-methyltransferase RlmCD	0.177632	0
EfmE745_00082	Chromosome	rpsM	30S ribosomal protein S13	0.177378	0
EfmE745_00053	Chromosome	rpsL	30S ribosomal protein S12	0.175602	0
EfmE745_00073	Chromosome	rplF	50S ribosomal protein L6	0.175233	0
predicted RNA		-	-	0.174374	0
EfmE745_00140	Chromosome	rpsD	30S ribosomal protein S4	0.174062	0
EfmE745_01898	Chromosome	zosA	Zinc-transporting ATPase	0.172414	0
EfmE745_02013	Chromosome	topA	DNA topoisomerase 1	0.172336	0
EfmE745_00084	Chromosome	rpoA	DNA-directed RNA polymerase subunit alpha	0.171981	0
EfmE745_00065	Chromosome	rplP	50S ribosomal protein L16	0.171975	0
EfmE745_00637	Chromosome	pyrG	CTP synthase	0.170029	0
predicted RNA		-	-	0.169709	0
EfmE745_01715	Chromosome	cfa	Cyclopropane-fatty-acyl-phospholipid synthase	0.1693	0
EfmE745_02179	Chromosome	yeeN	putative transcriptional regulatory protein YeeN	0.169202	0
EfmE745_02381	Chromosome	rplA	50S ribosomal protein L1	0.168203	0
EfmE745_00684	Chromosome	rplU	50S ribosomal protein L21	0.167833	0
EfmE745_00501	Chromosome	metN2	Methionine import ATP-binding protein MetN 2	0.165605	0
EfmE745_02183	Chromosome	-	putative nicotinate-nucleotide adenylyltransferase	0.16524	0
EfmE745_00469	Chromosome	glcU_1	putative glucose uptake protein GlcU	0.165049	0
EfmE745_00063	Chromosome	rplV	50S ribosomal protein L22	0.164433	0
EfmE745_01901	Chromosome	rpsT	30S ribosomal protein S20	0.163335	0
EfmE745_00066	Chromosome	rpmC	50S ribosomal protein L29	0.162932	0
EfmE745_00075	Chromosome	rpsE	30S ribosomal protein S5	0.162801	0
EfmE745_00231	Chromosome	galK_1	Galactokinase	0.162338	0
predicted RNA		-	-	0.16219	0
EfmE745_02030	Chromosome	-	hypothetical protein	0.160804	0
EfmE745_00083	Chromosome	rpsK	30S ribosomal protein S11	0.159828	0
EfmE745_02442	Chromosome	ackA	Acetate kinase	0.159763	0
EfmE745_01630	Chromosome	prsA_2	Foldase protein PrsA precursor	0.159091	0
EfmE745_00069	Chromosome	rplX	50S ribosomal protein L24	0.158555	0
EfmE745_01735	Chromosome	ytgP_1	putative cell division protein YtgP	0.155405	0
EfmE745_02181	Chromosome	-	Glycine/sarcosine N-methyltransferase	0.155063	0
EfmE745_00070	Chromosome	rplE	50S ribosomal protein L5	0.152051	0
EfmE745_00057	Chromosome	rpsJ	30S ribosomal protein S10	0.15102	0
EfmE745_00067	Chromosome	rpsQ	30S ribosomal protein S17	0.150789	0
EfmE745_02184	Chromosome	nadD	Nicotinate-nucleotide adenylyltransferase	0.150654	0
predicted RNA		-	-	0.15044	0
EfmE745_00068	Chromosome	rplN	50S ribosomal protein L14	0.149911	0
EfmE745_00074	Chromosome	rplR	50S ribosomal protein L18	0.149841	0
EfmE745_00470	Chromosome	yhdG	putative amino acid permease YhdG	0.148459	0
EfmE745_02182	Chromosome	rsfS	Ribosomal silencing factor RsfS	0.147175	0
EfmE745_00076	Chromosome	rpmD	50S ribosomal protein L30	0.147016	0
EfmE745_02374	Chromosome	yheS_4	putative ABC transporter ATP-binding protein YheS	0.146341	0
EfmE745_00526	Chromosome	prsA_1	Foldase protein PrsA precursor	0.145133	0
EfmE745_00062	Chromosome	rpsS	30S ribosomal protein S19	0.143489	0
EfmE745_01347	Chromosome	alsS	Acetolactate synthase	0.142857	0
EfmE745_00072	Chromosome	rpsH	30S ribosomal protein S8	0.139938	0
EfmE745_00080	Chromosome	infA	Translation initiation factor IF-1	0.139452	0
EfmE745_02382	Chromosome	rplK	50S ribosomal protein L11	0.138644	0
EfmE745_00081	Chromosome	rpmJ	50S ribosomal protein L36	0.138326	0
predicted RNA		-	-	0.13817	0
EfmE745_02355	Chromosome	-	hypothetical protein	0.137324	0
predicted RNA		-	-	0.136398	0
EfmE745_02185	Chromosome	-	RNA-binding protein	0.135922	0
EfmE745_00077	Chromosome	rplO	50S ribosomal protein L15	0.135595	0
EfmE745_01151	Chromosome	nfo_1	putative endonuclease 4	0.134426	0
predicted RNA		-	-	0.133349	0
EfmE745_01736	Chromosome	-	DegV domain-containing protein	0.132565	0
EfmE745_01448	Chromosome	folA_2	Dihydrofolate reductase	0.132258	0
EfmE745_00078	Chromosome	secY	Protein translocase subunit SecY	0.131907	0
EfmE745_01733	Chromosome	ygaZ_1	Inner membrane protein YgaZ	0.131488	0
EfmE745_00307	Chromosome	pbuG	Guanine/hypoxanthine permease PbuG	0.130952	0
EfmE745_01478	Chromosome	rpsB	30S ribosomal protein S2	0.130015	0
EfmE745_00071	Chromosome	rpsZ	30S ribosomal protein S14 type Z	0.129702	0
EfmE745_00388	Chromosome	treA	Trehalose-6-phosphate hydrolase	0.12963	0
EfmE745_02254	Chromosome	tagG	Teichoic acid translocation permease protein TagG	0.127572	0
EfmE745_01992	Chromosome	-	hypothetical protein	0.126531	0
EfmE745_02847	Plasmid 1	degA_4	HTH-type transcriptional regulator DegA	0.125523	0
EfmE745_00667	Chromosome	-	D-Ala-teichoic acid biosynthesis protein	0.125	0
EfmE745_01866	Chromosome	pheS	Phenylalanine--tRNA ligase alpha subunit	0.12474	0
predicted RNA		-	-	0.124108	0
predicted RNA		-	antisense: rpsC rplV	0.123274	0
EfmE745_01447	Chromosome	rpmGA_1	50S ribosomal protein L33 1	0.122164	0
EfmE745_01727	Chromosome	-	hypothetical protein	0.121508	0
EfmE745_02641	Chromosome	-	putative HTH-type transcriptional regulator/GBAA_1941/BAS1801	0.121212	0
EfmE745_02846	Plasmid 1	scrB_1	Sucrose-6-phosphate hydrolase	0.120482	0
EfmE745_02379	Chromosome	rplJ	50S ribosomal protein L10	0.12011	0
EfmE745_00079	Chromosome	adk	Adenylate kinase	0.117604	0
EfmE745_00376	Chromosome	-	hypothetical protein	0.116071	0
EfmE745_02186	Chromosome	der_2	GTPase Der	0.111888	0
EfmE745_01686	Chromosome	dxs	1-deoxy-D-xylulose-5-phosphate synthase	0.109091	0
predicted RNA		-	-	0.108346	0
EfmE745_00681	Chromosome	dauA	C4-dicarboxylic acid transporter DauA	0.105263	0
EfmE745_02729	Chromosome	rpsI	30S ribosomal protein S9	0.102817	0
predicted RNA		-	antisense: rpsZ rpsH	0.102244	0
EfmE745_02378	Chromosome	rplL	50S ribosomal protein L7/L12	0.101855	0
EfmE745_02180	Chromosome	-	hypothetical protein	0.1	0
EfmE745_01179	Chromosome	glyQ	Glycine--tRNA ligase alpha subunit	0.0984848	0
EfmE745_01725	Chromosome	nupC	Nucleoside permease NupC	0.0957854	0
EfmE745_01726	Chromosome	-	hypothetical protein	0.0950704	0
EfmE745_01585	Chromosome	-	Glyoxalase-like domain protein	0.0923077	0
EfmE745_01852	Chromosome	fabZ_1	3-hydroxyacyl-[acyl-carrier-protein] dehydratase FabZ	0.0910384	0
EfmE745_00360	Chromosome	-	hypothetical protein	0.0803859	0
EfmE745_02443	Chromosome	prmC_2	Release factor glutamine methyltransferase	0.0790774	0
EfmE745_01306	Chromosome	-	MarR family protein	0.0737705	0
EfmE745_02187	Chromosome	gph_3	Phosphoglycolate phosphatase	0.0689476	0
EfmE745_01853	Chromosome	fabI	Enoyl-[acyl-carrier-protein] reductase [NADH] FabI	0.0678514	0
EfmE745_02730	Chromosome	rplM	50S ribosomal protein L13	0.0667114	0
EfmE745_00547	Chromosome	-	Deoxyguanosine kinase	0.0631342	0
EfmE745_02516	Chromosome	-	putative ABC transporter ATP-binding protein	0.0485507	0
EfmE745_00343	Chromosome	gadC_1	putative glutamate/gamma-aminobutyrate antiporter	0.0463918	0
EfmE745_00546	Chromosome	-	Nucleoside 2-deoxyribosyltransferase	0.0458015	0
EfmE745_02515	Chromosome	msbA	Lipid A export ATP-binding/permease protein MsbA	0.0419463	0
EfmE745_01724	Chromosome	gmk_1	Guanylate kinase	0.0413223	0
EfmE745_00359	Chromosome	emrB	Multidrug export protein EmrB	0.0384615	0
EfmE745_02198	Chromosome	marR	Multiple antibiotic resistance protein MarR	0.036476	0
EfmE745_01698	Chromosome	ahpF	NADH dehydrogenase	0.0362035	0
EfmE745_00342	Chromosome	ddc	L-2,4-diaminobutyrate decarboxylase	0.0330789	0
EfmE745_02197	Chromosome	fabH	3-oxoacyl-[acyl-carrier-protein] synthase 3	0.0311939	0
EfmE745_02188	Chromosome	accA	Acetyl-coenzyme A carboxylase carboxyl transferase subunit alpha	0.0300885	0
EfmE745_01699	Chromosome	ahpC	Alkyl hydroperoxide reductase subunit C	0.0284775	0
EfmE745_02189	Chromosome	accD	Acetyl-coenzyme A carboxylase carboxyl transferase subunit beta	0.028427	0
EfmE745_00545	Chromosome	yvdD	LOG family protein YvdD	0.0272537	0
EfmE745_02192	Chromosome	accB	Biotin carboxyl carrier protein of acetyl-CoA carboxylase	0.024044	0
EfmE745_02190	Chromosome	cfiB_2	2-oxoglutarate carboxylase small subunit	0.0234909	0
EfmE745_02191	Chromosome	fabZ_2	3-hydroxyacyl-[acyl-carrier-protein] dehydratase FabZ	0.0224719	0
EfmE745_02193	Chromosome	fabF	3-oxoacyl-[acyl-carrier-protein] synthase 2	0.022338	0
EfmE745_02845	Plasmid 1	bglF_4	PTS system beta-glucoside-specific EIIBCA component	0.021164	0
EfmE745_02194	Chromosome	fabG_4	3-oxoacyl-[acyl-carrier-protein] reductase FabG	0.0202472	0
EfmE745_01546	Chromosome	glcR_2	HTH-type transcriptional repressor GlcR	0.0190476	0
predicted RNA		-	-	0.0187567	0
EfmE745_01548	Chromosome	fruA_4	PTS system fructose-specific EIIABC component	0.0177253	0
EfmE745_02195	Chromosome	fabD	Malonyl CoA-acyl carrier protein transacylase	0.0173502	0
EfmE745_02196	Chromosome	acpA_1	Acyl carrier protein	0.0172734	0
predicted RNA		-	-	0.0170588	0
EfmE745_01547	Chromosome	lacC_1	Tagatose-6-phosphate kinase	0.0131857	0
a Differential gene expression in BHI and heat-inactivated serum. Only significant values (fold change <0.5 or >2; q <0.001) are shown.
b q values as reported by Rockhopper
