# Supplementary material for: RNA-seq and Tn-seq reveal fitness determinants of vancomycin-resistant Enterococcus faecium during growth in human serum
Source: BMC Genomics. 2017 Nov 21;18:893. doi: 10.1186/s12864-017-4299-9 (PMC5699109; doi:10.1186/s12864-017-4299-9)
Supplement: Supplementary file 7 — Tn-seq data: comparison of heat-inactivated and native serum (XLSX 139 kb) [file 12864_2017_4299_MOESM7_ESM.xlsx]

## Sheet: Supplementary Table 5
Additional file 7. Tn-seq data: comparison of heat-inactivated and native serum
Synonym	Chromosome/Plasmid	Name	Product	fold change HSerum/Serum Tn-seqa	q HSerum/Serum Tn-seqb	RPKM HSerum1 Tn-seqc	RPKM HSerum2 Tn-seqc	RPKM HSerum3 Tn-seqc	RPKM Serum1 Tn-seqc	RPKM Serum2 Tn-seqc	RPKM Serum3 Tn-seqc
EfmE745_00241	Chromosome	-	hypothetical protein	3.31957	0.0343031	127.304	225.975	299.479	506.012	830.433	830.433
EfmE745_00371	Chromosome	-	Transcriptional regulator PadR-like family protein	2.5847	0.0459479	2658.69	2569.52	2724.08	4025.18	8264.57	8264.57
EfmE745_00731	Chromosome	licA_1	Lichenan-specific phosphotransferase enzyme IIA component	17.9659	0.0473646	92.2036	0	113.831	94.615	1803.49	1803.49
EfmE745_01187	Chromosome	ddl_2	D-alanine--D-alanine ligase	2.99866	0.0211896	686.8	439.873	574.117	1933.12	1583.49	1583.49
EfmE745_01216	Chromosome	-	hypothetical protein	4.13286	0.0117188	790.003	779.534	586.281	1750.6	3579.55	3579.55
EfmE745_01402	Chromosome	-	hypothetical protein	3.48117	0.0443671	246.231	100.963	261.094	376.883	870.337	870.337
EfmE745_01658	Chromosome	-	Helix-turn-helix domain protein	7.85767	0.0312153	1916.22	424.301	2513.27	2193.52	17973	17973
EfmE745_01676	Chromosome	-	hypothetical protein	4.75842	0.0443671	91.6561	0	180.295	356.65	468.704	468.704
EfmE745_01776	Chromosome	lsrC_1	Autoinducer 2 import system permease protein LsrC	3.81783	0.0194091	105.256	144.836	338.939	718.31	765.257	765.257
EfmE745_01900	Chromosome	-	hypothetical protein	48.1692	0.0443671	0	0	13.7845	63.9507	300.019	300.019
EfmE745_02057	Chromosome	fur	Ferric uptake regulation protein	2.73945	0.0443671	551.86	612.649	1067.71	2448.41	1833.32	1833.32
EfmE745_02308	Chromosome	-	hypothetical protein	-4.73008	0.0117188	1879.32	1939.09	2595.19	794.465	280.728	280.728
EfmE745_02525	Chromosome	-	putative ABC transporter ATP-binding protein	-3.14371	0.0433197	1434.32	1171.47	1700.74	639.207	365.341	365.341
EfmE745_02575	Chromosome	-	hypothetical protein	-1.8834	0.0117188	11706.6	12917.5	12937.6	6546.7	6698.41	6698.41
EfmE745_02693	Chromosome	-	hypothetical protein	-21.4584	0.0365898	135.366	373.519	406.818	42.6734	0	0
EfmE745_02714	Chromosome	rpmF_2	50S ribosomal protein L32	-2.22959	0.0211896	8632.23	10819.9	9901.04	6415.06	3375.12	3375.12
EfmE745_03040	Plasmid 2	-	hypothetical protein	17.1615	0.0117188	45.5883	0	0	253.971	264.197	264.197
EfmE745_03071	Plasmid 3	-	hypothetical protein	-Inf	0.0185876	437.175	283.843	221.107	0	0	0
EfmE745_03130	Plasmid 5	-	hypothetical protein	10.7948	0.0117188	116.734	0	58.4085	444.344	723.14	723.14
EfmE745_03156	Plasmid 5	-	hypothetical protein	2.37963	0.0343031	4166.22	2569	2244.37	5776.92	7795.57	7795.57
EfmE745_03183	Plasmid 6	-	hypothetical protein	13.8395	0.0312153	0	0	78.3535	171.471	456.451	456.451
a Relative abundance of transposon mutants in the indicated genes in heat-inactivated serum (HSerum) versus native serum. A negative sign indicates that transposon mutants were less abundant upon growth in HSerum than in native serum.
b Benjamini-Hochberg corrected P-values (q) of transposon insertions in the indicated genes upon growth in growth in heat-inactivated serum (HSerum) versus native serum.
c RPKM (Reads Per Kilobase per Million mapped reads) for each individual experiment for the indicated gene.
