# Supplementary material for: RNA-seq and Tn-seq reveal fitness determinants of vancomycin-resistant Enterococcus faecium during growth in human serum
Source: BMC Genomics. 2017 Nov 21;18:893. doi: 10.1186/s12864-017-4299-9 (PMC5699109; doi:10.1186/s12864-017-4299-9)
Supplement: Supplementary file 8 — E. faecium E745 genes that significantly (q < 0.05 and fold-change <−2 or >2) contribute to growth in human serum, as identified by Tn-seq. (XLSX 13 kb) [file 12864_2017_4299_MOESM8_ESM.xlsx]

## Sheet: Supplementary Table 6
Additional file 8. E745 genes that significantly (q<0.05 and fold-change <-2 or >2) contribute to growth in human serum, as identified by Tn-seq.
Synonym	Chromosome/Plasmid	Name	Product	fold change BHI/HSerum Tn-seqa	q BHI/HSerum_Tn-seqb
EfmE745_00013	Chromosome	purA	Adenylosuccinate synthetase	>100	3.03799e-05
EfmE745_01785	Chromosome	pyrF	Orotidine 5'-phosphate decarboxylase	>100	0.00227034
EfmE745_01958	Chromosome	-	hypothetical protein	>100	0.00963194
EfmE745_00690	Chromosome	manY_2	Mannose permease IIC component	77.762	1.70547e-10
EfmE745_01942	Chromosome	purC	Phosphoribosylaminoimidazole-succinocarboxamide synthase	54.0474	0.0139539
EfmE745_00691	Chromosome	manZ_3	Mannose permease IID component	37.7008	9.15568e-11
EfmE745_00687	Chromosome	algB	Alginate biosynthesis transcriptional regulatory protein AlgB	32.7379	1.32706e-06
EfmE745_02204	Chromosome	ptsI	Phosphoenolpyruvate-protein phosphotransferase	21.4764	0.0013539
EfmE745_01788	Chromosome	pyrK_2	Dihydroorotate dehydrogenase B (NAD(+)), electron transfer subunit	15.0005	0.00192482
EfmE745_02782	Chromosome	guaB	Inosine-5'-monophosphate dehydrogenase	14.5624	8.03598e-05
EfmE745_01934	Chromosome	purD	Phosphoribosylamine--glycine ligase	12.8618	0.00391921
EfmE745_01940	Chromosome	purQ	Phosphoribosylformylglycinamidine synthase 1	10.0286	0.0132751
EfmE745_01082	Chromosome	rpoN1	RNA polymerase sigma-54 factor 1	8.4	0.0197635
EfmE745_00161	Chromosome	artM_1	Arginine transport ATP-binding protein ArtM	7.41646	0.0184467
EfmE745_01939	Chromosome	purL	Phosphoribosylformylglycinamidine synthase 2	7.19361	0.0350221
EfmE745_01935	Chromosome	purH	Bifunctional purine biosynthesis protein PurH	6.16963	0.00451595
EfmE745_01741	Chromosome	hmpT	Thiamine precursor transporter HmpT	4.22676	0.0382421
EfmE745_02715	Chromosome	rpsN2_2	Alternate 30S ribosomal protein S14	3.92372	0.00841208
EfmE745_01776	Chromosome	lsrC_1	Autoinducer 2 import system permease protein LsrC	3.66213	0.0204132
EfmE745_03220	Plasmid 6	-	hypothetical protein	3.52576	0.00818556
EfmE745_03139	Plasmid 5	-	hypothetical protein	3.48662	0.00166829
EfmE745_00139	Chromosome	bioY2	Biotin transporter BioY2	2.91149	0.040447
EfmE745_03147	Plasmid 5	-	TraM recognition site of TraD and TraG	2.55091	0.0231315
EfmE745_03131	Plasmid 5	-	Sortase family protein	2.22999	0.040447
EfmE745_03137	Plasmid 5	hypBA2	Beta-L-arabinobiosidase precursor	2.15858	0
EfmE745_03101	Plasmid 5	-	hypothetical protein	2.10485	0.0210599
EfmE745_03141	Plasmid 5	-	hypothetical protein	2.10353	0.0132751
EfmE745_01243	Chromosome	lytA_2	Autolysin	-2.01923	0.000393014
EfmE745_03219	Plasmid 6	-	hypothetical protein	-2.60532	0.0405829
EfmE745_02302	Chromosome	-	hypothetical protein	-2.90722	0.0310732
EfmE745_01129	Chromosome	clsA_1	Major cardiolipin synthase ClsA	-6.55493	0.000482099
EfmE745_00881	Chromosome	-	Acetyltransferase (GNAT) family protein	-6.78739	0.0382421
EfmE745_02575	Chromosome	ldtfm	beta-lactam-insensitive peptidoglycan transpeptidase	-7.47672	7.05295e-09
EfmE745_01213	Chromosome	ddcP	D-alanyl-D-alanine carboxypeptidase DacA precursor	-9.10272	2.10232e-08
EfmE745_01959	Chromosome	afr_2	1,5-anhydro-D-fructose reductase	-10.7276	0.0013539
EfmE745_02202	Chromosome	mgs	Alpha-monoglucosyldiacylglycerol synthase	-16.3694	0.000150821
a Relative abundance of transposon mutants in the indicated genes in BHI versus heat-inactivated serum. A negative sign indicates that transposon mutants were more abundant upon growth in heat-inactivated serum than in BHI.
b Benjamini-Hochberg corrected P-values (q) of transposon insertions in the indicated genes upon growth in BHI versus growth in heat-inactivated serum.
