# Supplementary material for: RNA-seq and Tn-seq reveal fitness determinants of vancomycin-resistant Enterococcus faecium during growth in human serum
Source: BMC Genomics. 2017 Nov 21;18:893. doi: 10.1186/s12864-017-4299-9 (PMC5699109; doi:10.1186/s12864-017-4299-9)
Supplement: Supplementary file 10 — Oligonucleotides used in this study. (XLSX 10 kb) [file 12864_2017_4299_MOESM10_ESM.xlsx]

## Sheet: Supplementary Table 7
Additional file 10. Oligonucleotides used in this study.
Primer	Sequence (5’ – 3’)
pZXL5_MmeI_SacII_Fw	TCCCCGCGGTAACAGGTTGGATGATAAGTCCCCGGTCT
pZXL5_MmeI_SacII_Rv	AGACCGGGGACTTATCATCCAACCTGTTACCGCGGGGA
ftp_tn_both_ends_MmeI	CGGGGACTTATCATCCAACC
ftp_tn_pyrF	TGCAGACAGTGGATGATGTTCT
ftp_tn_pyrK	AAGATCGGGGAAATGCTTCT
ftp_tn_purH	TCAACAGGAGGAACAAAGCA
ftp_tn_purD	TACTGGCAAACGAACGTCAG
ftp_tn_ptsE	GGCATGTACATTGATCGGTTT
qPCR_Ctrl_tuf_F	TACACGCCACTACGCTCAC
qPCR_Ctrl_tuf_R	AGCTCCGTCCATTTGAGCAG
qPCR_EfmE745_02324_F	AAGTTGGGCAAGGAAAGAAA
qPCR_EfmE745_02324_R	AGCTTCTCTCGTCGTCCTGT
qPCR_EfmE745_00001_F	CAATCCTGCAGATCCAAGAA
qPCR_EfmE745_00001_R	ACGTGCCAAATACATAGCGA
qPCR_EfmE745_00995_F	GCGAATCAATTGAAAGCAGA
qPCR_EfmE745_00995_R	TTTCGAACGATGAACTGTCC
qPCR_EfmE745_01975_F	TCTTTGACAACTCCAGGGAA
qPCR_EfmE745_01975_R	AAACGGCTTTCCAAATGATG
qPCR_EfmE745_03015_F	GTACACATGCGGACTTGGAT
qPCR_EfmE745_03015_R	TTAGCTTCCTCTTCTATTTGATCG
qPCR_EfmE745_01936_F	ATCATTGGACCGGTATTGCT
qPCR_EfmE745_01936_R	TTACTCCAGCTTCAAAGGCA
qPCR_EfmE745_01547_F	ACGAAAGATCCAATCGAAGC
qPCR_EfmE745_01547_R	TTTCAACTTCTGGCAGCAAC
